# Supplementary material for: The Hemolymph Proteome of Fed and Starved Drosophila Larvae
Source: PLoS One. 2013 Jun 20;8(6):e67208. doi: 10.1371/journal.pone.0067208 (PMC3688620; doi:10.1371/journal.pone.0067208)
Supplement: Table S1 — List of all identified peptides including characteristic properties and classification [38] . (XLS) [file pone.0067208.s001.xls]

## Sheet: peptides_fdr0.002_classified
peptide	missed cleavage sites	tryptic termini (1st protein)	proteins	peptide class	PSMs total	PSMs nonstarved	PSMs starved
AHALLPK	0	2	00CG2559-PA;00CG4178-PA	3b	916	696	220
DGLNTVQEGLQK	0	2	0CG11051-PA	1a	838	221	617
LGALLPK	0	2	00CG6821-PA	1a	767	574	193
EQLLMPGVTMK	0	2	00CG4178-PA	1a	686	582	104
VIDGSINR	0	2	0CG11064-PA	1a	514	141	373
VDVIGSGK	0	2	0CG11064-PA	1a	444	164	280
HSIDVISK	0	2	0CG11064-PA	1a	420	171	249
TADGQVFDLHKPEAIK	0	2	00CG6821-PA	1a	412	266	146
AQLTGSITK	0	2	0CG11064-PA	1a	369	166	203
AQGDFNEFIEK	0	2	0CG11051-PA	1a	366	179	187
EESNPAQEFLTK	0	2	0CG11051-PA	1a	354	219	135
GLNTVQEGLQK	0	1	0CG11051-PA	1a	345	104	241
MTFVDGQYIWDK	0	2	00CG6821-PA	1a	337	325	12
ENLSQFVNDPK	0	2	00CG6821-PA	1a	332	211	121
IITHPNFNGNTLDNDIMLIK	0	2	Cont0000179	CONT	320	91	229
VEDPLMFEDHIK	0	2	00CG4178-PA	1a	319	318	1
AIGEIVKPINDAAQEVIK	0	2	0CG11064-PA	1a	309	145	164
TGSNLITR	0	2	00CG2559-PA	1a	296	292	4
MLQGNVDAMDK	0	1	00CG4178-PA	1a	287	200	87
GEFFGALVK	0	2	00CG2559-PA;00CG6821-PA	3b	279	273	6
GIAPQADEK	0	2	0CG11064-PA	1a	271	217	54
VHASEELVEK	0	2	00CG7592-PA	1a	253	216	37
LIEVGNNGVAAGGR	0	2	0CG11064-PA	1a	252	60	192
YDFPLDISEPH	0	1	00CG4178-PA;00CG6821-PA	3b	237	115	122
GLQANIEIPK	0	1	0CG11064-PA	1a	235	90	145
NGLGTLK	0	2	0CG11064-PA	1a	234	169	65
AGSLVENVEIQYK	0	2	0CG11064-PA	1a	230	122	108
IMSNFDVNK	0	2	0CG11064-PA	1a	224	83	141
TFVDGQYIWDK	0	1	00CG6821-PA	1a	220	150	70
IHNIVEMGYYK	0	2	00CG4178-PA	1a	218	215	3
VISLAENR	0	2	00CG4178-PA	1a	218	193	25
LVEYLSMR	0	2	00CG2216-PA;00CG2216-PB;00CG2216-PC;00CG2216-PD;00CG2216-PE	2b	213	125	88
HASEELVEK	0	1	00CG7592-PA	1a	205	201	4
FLFEIVHR	0	2	00CG6821-PA	1a	204	185	19
LSSPATLNSR	0	2	Cont0000172;Cont0000179	CONT	202	92	110
ENIYEFNQETK	0	2	00CG4178-PA	1a	198	166	32
FFNDETK	0	1	00CG6821-PA	1a	197	162	35
IAGIVDDINK	0	2	0CG11064-PA	1a	196	67	129
VGAPQLPK	0	2	00CG5210-PA	1a	194	17	177
LGEHNIDVLEGNEQFINAAK	0	2	Cont0000179	CONT	189	71	118
EQINSGLVSGK	0	2	0CG11064-PA	1a	185	87	98
YVDSLPFGYPFDR	0	2	00CG4178-PA	1a	179	175	4
SGLSQGNIDAQLSDTPFGSNK	0	2	0CG11064-PA	1a	177	39	138
VVGNSELR	0	2	0CG11064-PA	1a	177	51	126
LDGNTFDLK	0	1	00CG4178-PA	1a	175	149	26
NFEFTIDSDK	0	1	00CG6821-PA	1a	173	119	54
FSAIVDVTGTER	0	2	0CG11064-PA	1a	172	61	111
LNFETMLR	0	1	00CG6821-PA	1a	170	138	32
EQLLMPGVTLK	0	2	00CG2559-PA	1a	168	166	2
VHLEAGVNH	0	1	00CG6806-PA	1a	166	159	7
MMGLDQEWYVEDK	0	2	00CG6821-PA	1a	166	154	12
SLEINSHGK	0	2	0CG11064-PA	1a	162	127	35
AIGEIVKPI	0	1	0CG11064-PA	1a	160	28	132
MGLDQEWYVEDK	0	1	00CG6821-PA	1a	156	113	43
QIDESDFFVPNGFFK	0	2	00CG6821-PA	1a	155	149	6
NDAAQEVIK	0	1	0CG11064-PA	1a	152	7	145
LFEIVYR	0	1	00CG2559-PA;00CG4178-PA	3b	150	127	23
YDFPLDISEPHNAFPDR	0	2	00CG6821-PA	1a	148	144	4
ENPLSNDQISQLK	0	2	00CG7584-PA	1a	148	20	128
LQKPDDVAR	0	2	0CG11064-PA	1a	148	36	112
DSEYISENIK	0	2	0CG11064-PA	1a	148	47	101
IVVNAAEGVTH	0	1	0CG11064-PA	1a	147	46	101
FVMEAEK	0	2	00CG2559-PA	1a	146	146
VLETGFYK	0	2	00CG6821-PA	1a	146	111	35
LSGYANDLAK	0	2	00CG1469-PA;00CG1469-PB;00CG1469-PC	1b	141	75	66
LTDDSGDTGVPPVK	0	2	00CG5210-PA	1a	138	8	130
YIEELGQLLIK	0	2	0CG11064-PA	1a	138	84	54
EFSWTAEDR	0	2	00CG6821-PA	1a	136	104	32
MMDTNGELGEFLFDK	0	2	00CG2216-PA;00CG2216-PB;00CG2216-PC;00CG2216-PD	2a	135	68	67
HAVVSITSK	0	1	0CG11064-PA	1a	135	88	47
LSHGFGEIPEFS	0	1	00CG4178-PA	1a	133	105	28
EESNPAQEF	0	1	0CG11051-PA	1a	133		133
MIFQDGK	0	2	00CG4178-PA	1a	130	100	30
MDATNSDYK	0	1	00CG6806-PA	1a	130	114	16
MHVNEGMFVYALTMAVIHR	0	2	00CG4178-PA	1a	129	129
SISPEWDLPQLVLGPK	0	2	0CG14629-PA	1a	129	76	53
VDIAYVIDSSFDSVK	0	2	0CG11064-PA	1a	128	18	110
SIVSIDEQK	0	1	0CG11064-PA	1a	128	72	56
SAALGNDYGVGK	0	1	0CG11064-PA	1a	127	43	84
LNFETMMR	0	1	00CG2559-PA;00CG4178-PA	3b	125	123	2
MISLTDNR	0	2	00CG2559-PA	1a	124	124
NIYEFNQETK	0	1	00CG4178-PA	1a	123	104	19
NVQDLNLDVSLK	0	2	0CG11064-PA	1a	120	24	96
SEVQAGNGNVAER	0	1	0CG11064-PA	1a	120	23	97
VTMQNLNDR	0	2	Cont0000013;Cont0000039;Cont0000045;Cont0000126;Cont0000148;Cont0000154;Cont0000158;Cont0000160;Cont0000162;Cont0000187;Cont0000188	CONT	118	46	72
HADTMEPYYK	0	1	00CG4178-PA	1a	116	105	11
IEVGNNGVAAGGR	0	1	0CG11064-PA	1a	114	54	60
IDEPLMFEEWIK	0	2	00CG6821-PA	1a	113	106	7
DYTYSSGVGSGTR	0	1	00CG6821-PA	1a	111	109	2
ENIYEYNQESNWLTMMK	0	2	00CG2559-PA	1a	110	110
VMDWIHK	0	2	00CG6806-PA	1a	110	107	3
SNFDYTYSSGVGSGTR	0	1	00CG6821-PA	1a	110	108	2
LMDATNSDYK	0	2	00CG6806-PA	1a	109	103	6
VGNANIITK	0	2	0CG11064-PA	1a	107	65	42
ETLNQAASQLLPNAPK	0	2	0CG11064-PA	1a	106	48	58
PIAQSPSAEPK	0	1	00CG7088-PA;00CG7088-PB;00CG7088-PC;00CG7088-PD	1b	104	24	80
LSHDLGEVPAFN	0	1	00CG6806-PA	1a	103	96	7
VISDGEGFNVDLELPR	0	1	0CG11064-PA	1a	103	29	74
HAQDYSLEASAK	0	2	0CG11064-PA	1a	103	76	27
DLFYEGITIK	0	2	00CG6821-PA	1a	102	77	25
KLSGYANDLAK	1	2	00CG1469-PA;00CG1469-PB;00CG1469-PC	1b	101	81	20
FYMPVDYSR	0	2	00CG2559-PA	1a	101	101
IGNMLQGNVDAMDK	0	1	00CG4178-PA	1a	99	88	11
DPMYYMFYK	0	2	00CG4178-PA	1a	99	98	1
MDASLGYGAEK	0	2	0CG11064-PA	1a	98	65	33
SFFLDGNTFDLK	0	1	00CG4178-PA	1a	97	94	3
TADGHTIDL	0	1	00CG4178-PA	1a	97	95	2
FSWTAEDR	0	1	00CG6821-PA	1a	97	93	4
GVVSPDPK	0	2	00CG2145-PA	1a	95	90	5
KPEAIEFIGN	0	1	00CG4178-PA	1a	95	89	6
FYMPVDYTR	0	2	00CG4178-PA;00CG6821-PA	3b	95	90	5
FLFEIVYR	0	2	00CG2559-PA;00CG4178-PA	3b	94	78	16
QGNVDAMDK	0	1	00CG4178-PA	1a	93	91	2
SIVDDVSK	0	2	0CG11064-PA	1a	93	10	83
DLYLYNEESK	0	2	00CG2559-PA	1a	92	90	2
KPEAIEFIGNMLQGNVDAMDK	0	2	00CG4178-PA	1a	92	89	3
FTDVFYTFK	0	2	00CG6821-PA	1a	92	75	17
MHVNEGM	0	1	00CG4178-PA	1a	91	77	14
NQQLDLDLGK	0	1	00CG5210-PA	1a	91	6	85
GTVAAEGGFLVVNGQK	0	2	00CG8893-PA;00CG8893-PB;0CG12055-PA;0CG12055-PB	3b	91	19	72
HVDSLPFGYPFDR	0	2	00CG2559-PA	1a	89	89
NFNGNTLDNDIMLIR	0	1	Cont0000172	CONT	89	48	41
SLNNQFASFIDK	0	2	Cont0000025;Cont0000050;Cont0000077;Cont0000178	CONT	88	39	49
LGEHNIDVLEGNEQFINAAR	0	2	Cont0000172	CONT	88	30	58
QLFVYAVTIASLFR	0	2	00CG6806-PA	1a	87	87
MSNFDVNK	0	1	0CG11064-PA	1a	87	29	58
GQLTEGVSDLINVPTVAK	0	2	00CG2216-PA;00CG2216-PB;00CG2216-PC;00CG2216-PD	2a	86	33	53
TYTYTIESEK	0	1	00CG4178-PA	1a	86	86
FGFYDTEHGFDVHK	0	2	00CG7592-PA	1a	86	77	9
PAFPVQSGEIQPSGQNSK	0	1	00CG1106-PB;00CG1106-PD;00CG1106-PF;00CG1106-PH	2a	85	44	41
QMLGATNPADSLPGTIR	0	2	00CG2210-PA	1a	85	15	70
VLEGNEQFINAAK	0	1	Cont0000179	CONT	85	59	26
MVFHEGQFLWDK	0	2	00CG2559-PA	1a	84	84
LFEIVHR	0	1	00CG6821-PA	1a	83	50	33
NLSQFVNDPK	0	1	00CG6821-PA	1a	83	50	33
SSTSLSEVQAGNGNVAER	0	2	0CG11064-PA	1a	83	52	31
AQLSDTPFGSNK	0	1	0CG11064-PA	1a	83	54	29
QDFIDGTAEVK	0	2	0CG11064-PA	1a	83	47	36
IGSIIVK	0	2	0CG11064-PA;0CG12560-PA	1a	82	35	47
DWETFVR	0	2	00CG6821-PA	1a	81	81
RGEYWIYNVQQILAR	1	2	00CG6821-PA	1a	81	81
LVNFLTPNMSIVDVNIR	0	2	00CG8193-PA	1a	81	2	79
NLFETISK	0	2	00CG2233-PA	1a	80	1	79
EINEYEFHVPNM	0	1	00CG2559-PA	1a	80	80
GLDLPSFSQTFPDR	0	1	00CG8193-PA	1a	80	9	71
MSIVDVNIR	0	1	00CG8193-PA	1a	80	4	76
SAIVDVTGTER	0	1	0CG11064-PA	1a	80	42	38
TNNMESPLK	0	1	0CG11064-PA	1a	79	11	68
LIDGTLAENSAALGNDYGVGK	0	1	0CG11064-PA	1a	79	39	40
ALESPTIVK	0	2	00CG2145-PA	1a	77	32	45
TADGHTIDLR	0	2	00CG4178-PA	1a	77	64	13
DPFFYTFYK	0	2	00CG6821-PA	1a	77	58	19
VETGVLKPGTVVV	0	1	00CG8280-PA;00CG8280-PB	1b	77	26	51
NIGLELNNGEIDVK	0	1	0CG11064-PA	1a	77	46	31
LMGLGEHWYTEDK	0	2	00CG4178-PA	1a	76	76
IVGNYLQGNADTFDK	0	2	00CG6821-PA	1a	76	64	12
SMMIELDKFVTSLNPGPNTIR	1	2	00CG8193-PA	1a	76	3	73
SQLLPNAPK	0	1	0CG11064-PA	1a	76	32	44
LSDTPFGSNK	0	1	0CG11064-PA	1a	75	7	68
SFEDSIALIK	0	2	00CG1469-PA;00CG1469-PB;00CG1469-PC	1b	74	44	30
GEFFGALVMSHAK	0	2	00CG4178-PA	1a	74	74
HEEYVVGLVR	0	2	00CG6806-PA	1a	74	69	5
AIIIDGVPIQGGR	0	1	0CG31509-PA	1a	74	48	26
DSPLLINR	0	2	0CG33307-PA	1a	74	36	38
DGNTFDLK	0	1	00CG4178-PA	1a	73	71	2
VYYVDTFAK	0	2	00CG6821-PA	1a	73	65	8
IAFEANGSLK	0	1	0CG11064-PA	1a	73	31	42
TFGLQNDR	0	2	00CG2559-PA	1a	72	72
FLFEIVH	0	1	00CG6821-PA	1a	72	64	8
NGNEYKPL	0	1	0CG11064-PA	1a	72	36	36
VVIVNWDGVSPSAK	0	2	00CG1803-PA;00CG1803-PB;00CG1803-PC;00CG1803-PD	2b	71	8	63
DFLPIVGNPAATAK	0	2	00CG3413-PA;00CG3413-PB;00CG3413-PC;00CG3413-PD	1b	71	19	52
MDVDVEISR	0	2	0CG11064-PA	1a	71	11	60
GEHTEAEGGVYDISNK	0	2	0CG32031-PA;0CG32031-PB;0CG32031-PC;0CG32031-PD;0CG32031-PE;0CG32031-PF	2b	71	27	44
YDEHGHEIPLEH	0	1	00CG6806-PA	1a	70	65	5
TADGQVFDLHKPE	0	1	00CG6821-PA	1a	70	62	8
YDIDASLTLDGK	0	2	0CG11064-PA	1a	70	6	64
SGGGGGGGLGSGGSIR	0	2	Cont0000099;Cont0000219	CONT	70	13	57
DTVNRPGFAEHFFK	0	2	00CG2216-PA;00CG2216-PB;00CG2216-PC;00CG2216-PD;00CG2216-PE	2b	69	57	12
NEDSELR	0	2	0CG11064-PA	1a	69	45	24
MDSSEPPYSEAR	0	2	00CG8280-PA;00CG8280-PB	1b	68	29	39
VETGVLKPGTVV	0	1	00CG8280-PA;00CG8280-PB	1b	68	35	33
TILSDLVDSTGDYVK	0	2	0CG11064-PA	1a	68	7	61
LVLPMGWK	0	2	00CG2559-PA	1a	67	67
TGIYSVVGPGTLR	0	1	00CG7052-PA;00CG7052-PB;00CG7052-PC;00CG7052-PD;00CG7052-PE	2b	67	14	53
VSHDTTVVYELGNKPK	0	2	0CG11064-PA	1a	67	64	3
ILGLGDLGANGMGIPVGK	0	2	0CG10120-PA;0CG10120-PB	2b	66	11	55
VPDPSLSVYLFDEYLQKQ	1	2	00CG1469-PA;00CG1469-PB;00CG1469-PC	1b	65	22	43
FVMEAEKFDYEMWMK	1	2	00CG2559-PA	1a	65	65
KFEEFDEEDDDDR	1	2	0CG31764-PA;0CG31764-PB;0CG31764-PC	2a	64	42	22
IENPAAIAELK	0	2	00CG3481-PC;00CG3481-PE;00CG3481-PF;00CG3481-PH;00CG3481-PI	1b	63	39	24
FVDTKPFGYPFDR	0	2	00CG6821-PA	1a	63	59	4
VTNIQGATDSNGVLNIK	0	2	0CG10200-PA;0CG10200-PB	1b	63	4	59
RQDFIDGTAEVK	1	2	0CG11064-PA	1a	63	12	51
AVETAEPAEK	0	2	0CG16885-PA;0CG16885-PB	2b	63	51	12
SYDYLLLATHFNSYQK	0	2	00CG1469-PA;00CG1469-PB;00CG1469-PC	1b	62	54	8
ILNSIQKPV	0	1	0CG11064-PA	1a	62	17	45
VIDSSFDSVK	0	1	0CG11064-PA	1a	62	9	53
NQALNLEEQR	0	2	00CG5779-PA	1a	61	31	30
VAVISDGEGFNVDLELPR	0	1	0CG11064-PA	1a	61	22	39
FLEQQNQVLQTK	0	2	Cont0000025;Cont0000077;Cont0000146;Cont0000178;Cont0000242	CONT	61	29	32
TAEDLQSAR	0	2	00CG2297-PA	1a	60	37	23
STESSVTIPFER	0	1	00CG2952-PA;00CG8193-PA	3b	60	29	31
DWETFAANVAWAR	0	2	00CG4178-PA	1a	60	60
QMDNIYNVVIR	0	2	00CG6806-PA	1a	60	60
MDNIYNVVIR	0	1	00CG6806-PA	1a	60	60
GGEEHVLNK	0	2	00CG6806-PA	1a	60	60
SNLIAPAINDIR	0	1	0CG11064-PA	1a	60	39	21
TFIMVKPDGVQR	0	2	00CG2210-PA	1a	59	32	27
LMGLGEHWYSESNYILR	0	2	00CG2559-PA	1a	59	59
AIDEYEFFVPNMYFK	0	2	00CG4178-PA	1a	59	53	6
IADKNFLEK	1	2	00CG6821-PA	1a	59	58	1
SLDLDSIIAEVK	0	2	Cont0000025;Cont0000178	CONT	59	22	37
DPMFYMFYK	0	2	00CG2559-PA	1a	58	58
RVEDPLMFEDHIK	1	1	00CG4178-PA	1a	58	58
EADQSIAPIIDGIR	0	1	0CG11064-PA	1a	58	4	54
LDDWQQQQEER	0	2	0CG11527-PA	1a	58	30	28
IVEQPTQVTQ	0	1	0CG15825-PA;0CG15825-PB	2b	58	4	54
FDYEMWMK	0	2	00CG2559-PA;00CG4178-PA	3b	57	57
STYPGSSDHVID	0	1	0CG11064-PA	1a	57	14	43
ALNLISDAIAK	0	1	0CG17654-PA;0CG17654-PB;0CG17654-PC;0CG17654-PD;0CG17654-PE	2b	57	5	52
VENLVAQLGQGK	0	2	00CG2297-PA	1a	56	31	25
RGEWWLYNVHQ	1	1	00CG2559-PA;00CG4178-PA	3b	56	56
GEFFGALVMSH	0	1	00CG4178-PA	1a	56	56
YVMLASEGK	0	2	00CG6821-PA	1a	56	55	1
EESFVVQPGSR	0	2	00CG8193-PA	1a	56	15	41
MPITIPR	0	2	00CG8193-PA	1a	56	18	38
LVDSTGDYVK	0	1	0CG11064-PA	1a	56	33	23
IVSIDEQK	0	1	0CG11064-PA	1a	56	16	40
WHIVESEINK	0	1	0CG11064-PA	1a	56	7	49
YEELQITAGR	0	2	Cont0000025;Cont0000050;Cont0000077;Cont0000178;Cont0000233	CONT	56	27	29
LNHKPFSYTYTIDSAR	0	2	00CG2559-PA	1a	55	55
KFYMPVDYTR	1	2	00CG4178-PA;00CG6821-PA	3b	55	52	3
CTAIEFDNNQFK	0	2	0CG11064-PA	1a	55	1	54
AEIEEASPK	0	1	0CG14629-PA	1a	55	11	44
LSHGFGEIPEFSWY	0	1	00CG4178-PA	1a	54	51	3
NLIFPNEPDVR	0	2	00CG7584-PA	1a	54	16	38
DINAILEQNWQK	0	1	0CG11064-PA	1a	54	10	44
LELNPILAK	0	2	0CG18525-PA;0CG18525-PB	1b	54	21	33
HDYYFDVHN	0	1	00CG6806-PA	1a	53	52	1
NPIEITSEVQPN	0	1	0CG11064-PA	1a	53	31	22
LPAGIDGNGLIK	0	1	0CG16712-PA	1a	53	5	48
DLNLYNK	0	2	00CG4178-PA	1a	52	52
DVSIYHADTMEPYYK	0	2	00CG4178-PA	1a	52	52
RGELFYYMHQQVIAR	1	2	00CG8193-PA	1a	52	9	43
VQEAANGPLK	0	2	00CG8893-PA;00CG8893-PB	1b	52	27	25
SDVPNDSDDTSLK	0	1	0CG11064-PA	1a	52		52
AQTNNMESPLK	0	1	0CG11064-PA	1a	52	32	20
WELLQQVDTSTR	0	2	Cont0000025;Cont0000050;Cont0000077;Cont0000178	CONT	52	21	31
FQFMHYLPK	0	1	00CG4178-PA	1a	51	51
NPEFNVAAQVK	0	2	00CG5210-PA	1a	51	4	47
SLNIELIGGK	0	2	00CG2233-PA	1a	50	8	42
VVDNGSGMCK	0	1	00CG4027-PA;00CG4027-PB;00CG4027-PC;00CG4027-PD;00CG7478-PA;0CG10067-PA;0CG12051-PA;0CG18290-PA;0CG18290-PB	3b	50	3	47
FVYAAEKFDYEVFSK	1	2	00CG6821-PA	1a	50	48	2
TADGQVFDLHKPEAI	0	1	00CG6821-PA	1a	50	45	5
FVDGQYIWDK	0	1	00CG6821-PA	1a	50	37	13
GNMIESSILSPNR	0	1	00CG8193-PA	1a	50	11	39
VLVTHPEVPQEGIDLLK	0	2	00CG9331-PA;00CG9331-PB;00CG9331-PC;00CG9331-PD;00CG9331-PE	2b	50	16	34
IVNQDDLYEALK	0	2	00CG9331-PA;00CG9331-PB;00CG9331-PC;00CG9331-PD;00CG9331-PE;0CG31674-PA	3b	50	20	30
TFQPFFVSVR	0	2	0CG10363-PA	1a	50	42	8
DFNNPTENIK	0	2	0CG11797-PA	1a	50	13	37
GGIVDFNTR	0	2	00CG1469-PA;00CG1469-PB;00CG1469-PC	1b	49	33	16
VMLNFETMMR	0	1	00CG2559-PA;00CG4178-PA	3b	49	49
LSHGFGEIPEFSW	0	1	00CG4178-PA	1a	49	49
HDDGSFSSFGPTK	0	2	0CG10363-PA	1a	49	10	39
SFCDNCVEQIITEK	0	2	0CG11064-PA	1a	49		49
AGLTADDAK	0	2	0CG15829-PA	1a	49	38	11
IIIDGVPIQGGR	0	1	0CG31509-PA	1a	49	34	15
AIELNQNGAIWK	0	2	00CG3481-PC;00CG3481-PE;00CG3481-PF;00CG3481-PH;00CG3481-PI	1b	48	24	24
ATYKPADLVQFR	0	2	00CG7052-PA;00CG7052-PB;00CG7052-PC;00CG7052-PD;00CG7052-PE	2b	48	9	39
GGGPGGFGGQGGFGGGQGGFGEHHR	0	1	00CG8157-PA	1a	48	31	17
IYEAIHQGFVMDER	0	2	00CG8193-PA	1a	48	1	47
VEGLTEEEAK	0	2	0CG10120-PA;0CG10120-PB	2b	48	11	37
NGLATVRPEPVNK	0	2	0CG10120-PA;0CG10120-PB	2b	48	31	17
IVVNAAEGVTHEFK	0	2	0CG11064-PA	1a	48	22	26
LKQEHIDNEK	1	2	0CG11064-PA	1a	48	20	28
LVTAVNEIEK	0	2	0CG32031-PA;0CG32031-PB;0CG32031-PC;0CG32031-PD;0CG32031-PE;0CG32031-PF	2b	48	30	18
EINEYEFHVPNMY	0	1	00CG2559-PA	1a	47	47
NFGIGQNVQPK	0	2	00CG3314-PA;00CG3314-PC;00CG3314-PD	1b	47	28	19
IDFFNDETK	0	1	00CG6821-PA	1a	47	21	26
GVQVVPIAPGDGSTYPK	0	1	0CG11001-PA	1a	47	15	32
RGGIVDFNTR	1	2	00CG1469-PA;00CG1469-PB;00CG1469-PC	1b	46	27	19
GTLEVDELHSLALALDTEK	0	2	00CG1469-PA;00CG1469-PB;00CG1469-PC	1b	46	25	21
MDSLVASR	0	2	00CG2952-PA;00CG8193-PA	3b	46		46
GYVEDSSGNR	0	1	00CG5779-PA	1a	46	2	44
IHVNEGMFVYALTLAVIHKPEFEGLILPQIYEIFPQYFFNSK	0	2	00CG6821-PA	1a	46	46
NPLSNDQISQLK	0	1	00CG7584-PA	1a	46	10	36
THEDLTNYR	0	2	00CG7592-PA	1a	46	44	2
GPGVEVHESDEVHQK	0	1	00CG7592-PA	1a	46	43	3
IIAFEANGSLK	0	2	0CG11064-PA	1a	46	25	21
AIGEIVKPINDAAQEVI	0	1	0CG11064-PA	1a	46	19	27
KPESIEIIGN	0	1	00CG2559-PA	1a	45	45
SYTYTIDSAR	0	1	00CG2559-PA	1a	45	45
MNFMEIDEFTYTLK	0	2	00CG2559-PA	1a	45	45
GLFNFFYYAK	0	2	00CG2559-PA;00CG4178-PA;00CG6821-PA	3b	45	43	2
GEYWIYNVQQILAR	0	2	00CG6821-PA	1a	45	45
GELFYYMHQQVIAR	0	2	00CG8193-PA	1a	45	10	35
EKPIIISSIAELLGDR	0	2	0CG11064-PA	1a	45	42	3
FDQINILPQTPETSEFLQK	0	1	0CG11064-PA	1a	45	32	13
HDFGDEFTVK	0	1	0CG11064-PA	1a	45	3	42
GDFCIQVGR	0	2	00CG2210-PA	1a	44	12	32
HNIVEMGYYK	0	1	00CG4178-PA	1a	44	44
IGASSDVPNDSDDTSLK	0	1	0CG11064-PA	1a	44	9	35
SVDKETLNQAASQLLPNAPK	1	2	0CG11064-PA	1a	44	23	21
INAILEQNWQK	0	1	0CG11064-PA	1a	44	26	18
LHDYLIAK	0	2	0CG11064-PA	1a	44	13	31
EINEYEFHVPN	0	1	00CG2559-PA	1a	43	43
FLDGNTFDLK	0	1	00CG4178-PA	1a	43	43
DSGDTGVPPVK	0	1	00CG5210-PA	1a	43	2	41
VYPFIAGTNTIK	0	1	00CG6821-PA	1a	43	38	5
GVNLPGVPVDLPAVSEK	0	2	00CG7070-PA;00CG7070-PB	2b	43	24	19
HLESFGVMGDVSTAMR	0	2	00CG8193-PA	1a	43	9	34
TISLNNDSGAQR	0	1	00CG8193-PA	1a	43	7	36
GLGVTNDQTNIK	0	2	0CG10363-PA	1a	43	19	24
QSDSETLLELAAFPHPNK	0	2	0CG11064-PA	1a	43	38	5
LELAAFPHPNK	0	1	0CG11064-PA	1a	43	30	13
NDIVQELEADQSIAPIIDGIR	0	2	0CG11064-PA	1a	43	6	37
IITHPNFNGNTLDNDIMLIR	0	2	Cont0000172	CONT	43	8	35
IITHPNFNGNTLDNDIM	0	1	Cont0000172;Cont0000179	CONT	43	7	36
NIIHGSDAVESAEK	0	2	00CG2210-PA	1a	42	6	36
TNGYDYSTMYR	0	2	00CG4178-PA	1a	42	42
DEHTNVV	0	2	00CG6806-PA	1a	42	42
LANGFGEIPEF	0	1	00CG6821-PA	1a	42	38	4
LLGSNNDLNK	0	1	0CG10363-PA	1a	42	3	39
SAESASASAAPVVR	0	1	0CG10363-PA	1a	42	12	30
IVVNAAEGVTHE	0	1	0CG11064-PA	1a	42	35	7
IISMQQGGDLGQIYK	0	2	0CG32031-PA;0CG32031-PB;0CG32031-PC;0CG32031-PD;0CG32031-PE;0CG32031-PF	2b	42	33	9
SISISVAR	0	2	Cont0000025;Cont0000178	CONT	42	17	25
TYDFQTPER	0	1	00CG1780-PA;00CG1780-PB;00CG5154-PA	3b	41	36	5
WEAGGQVSVIK	0	2	00CG1803-PA;00CG1803-PB;00CG1803-PC;00CG1803-PD	2b	41	3	38
KFYMPVDYSR	1	2	00CG2559-PA	1a	41	41
YLELLESPTGR	0	2	00CG5210-PA	1a	41	39	2
PVGADYQPK	0	1	00CG5779-PA	1a	41	15	26
ISEPHNAFPDR	0	1	00CG6821-PA	1a	41	41
LDQGLTTIVNDKPIAK	0	2	00CG7002-PA	1a	41	10	31
NQAASQLLPNAPK	0	1	0CG11064-PA	1a	41	29	12
ISEIVNSETVNQVGGFISSNLK	0	1	0CG11064-PA	1a	41	32	9
LGVPAINVNDSVTK	0	2	0CG11654-PA	1a	41	3	38
NSDDPVQR	0	1	0CG33307-PA	1a	41	9	32
NVSTGDVNVEMNAAPGVDLTQLLNNMR	0	2	Cont0000030;Cont0000126;Cont0000158;Cont0000160	CONT	41	15	26
KSTDFAWTVK	1	2	00CG2559-PA	1a	40	40
KPEAIEFIGNM	0	1	00CG4178-PA	1a	40	40
LNHKPFTYTYTIESEKVEK	1	2	00CG4178-PA	1a	40	40
MNFMEIDEFYYELK	0	2	00CG4178-PA	1a	40	40
FNDWISQVVR	0	2	00CG6206-PA;00CG6206-PB	2b	40	3	37
VAVVDASGNQK	0	1	0CG10200-PA;0CG10200-PB	1b	40	7	33
HIVESEINK	0	1	0CG11064-PA	1a	40	4	36
NGNFDDSDPK	0	2	0CG11218-PA	1a	40	3	37
IGFLINGEVQPDVVLAK	0	2	0CG11218-PA	1a	40	8	32
IEEEIGAGVK	0	2	0CG17654-PA;0CG17654-PB;0CG17654-PC;0CG17654-PD;0CG17654-PE	2b	40	14	26
TGPTEVVNK	0	1	00CG5779-PA	1a	39	1	38
VIGSGTNLDSSR	0	2	0CG10160-PA	1a	39	9	30
NTFELEVPEDVVPDSER	0	2	0CG10363-PA	1a	39	10	29
VEFGLVGDLLGPVVK	0	2	0CG10363-PA	1a	39	14	25
TIGASSDVPNDSDDTSLK	0	1	0CG11064-PA	1a	39	5	34
NAGTDNEAAVVHGS	0	1	0CG18773-PA;0CG32400-PA	3a	39	18	21
KFEEFDEEDDDDRREPLEK	3	2	0CG31764-PA;0CG31764-PB;0CG31764-PC	2a	39	32	7
SLLEGEGSSGGGGR	0	2	Cont0000126;Cont0000158;Cont0000160	CONT	39	13	26
SYDYLLLATH	0	1	00CG1469-PA;00CG1469-PB;00CG1469-PC	1b	38	24	14
GAFTGEISPAMLK	0	2	00CG2171-PA;00CG2171-PB;00CG2171-PC	2b	38	8	30
AFLGPKFDEFGK	1	2	00CG4178-PA	1a	38	38
DIDFFNDETK	0	2	00CG6821-PA	1a	38	33	5
HEDLTNYR	0	1	00CG7592-PA	1a	38	38
LNTSEENDLLLQTVEFPQGTK	0	2	0CG10363-PA	1a	38	22	16
HFDFGTDR	0	1	0CG11064-PA	1a	38	13	25
LLIDGTLAENSAALGNDYGVGK	0	1	0CG11064-PA	1a	38	19	19
PLDGDDLSK	0	1	0CG31313-PA	1a	38	12	26
VSSTLSGLEGELK	0	2	0CG32031-PA;0CG32031-PB;0CG32031-PC;0CG32031-PD;0CG32031-PE;0CG32031-PF	2b	38	34	4
SQAIDEQELDR	0	1	0CG33307-PA	1a	38	15	23
FSSSSGYGGGSSR	0	2	Cont0000099;Cont0000219	CONT	38	19	19
ANLIVQDVPNAPK	0	2	00CG1634-PA;00CG1634-PB;00CG1634-PC	2b	37	8	29
LGVSGTVK	0	2	00CG2233-PA	1a	37		37
KSSEFYWTVK	1	2	00CG4178-PA	1a	37	34	3
RGELYLYVHWQLLAR	1	2	00CG6806-PA	1a	37	37
TADGQVFDLHKPEA	0	1	00CG6821-PA	1a	37	34	3
ITYTELYK	0	2	00CG6821-PA	1a	37	37
YVMLASEGKYDFPLDISEPHNAFPDR	1	2	00CG6821-PA	1a	37	36	1
NLDANRPAAGTPEEL	0	1	00CG8193-PA	1a	37	2	35
TFKPLDDSTYVVT	0	1	0CG11064-PA	1a	37	28	9
TITTNPDGTSSVGGSEWQQR	0	2	0CG11527-PA	1a	37	25	12
SLDLPVDVIYPVEK	0	1	0CG17109-PA	1a	37	8	29
IVEGSESAPFK	0	2	00CG1106-PA;00CG1106-PB;00CG1106-PD;00CG1106-PF;00CG1106-PH	2b	36	29	7
VLLSVGGDKDTVDPENNK	1	2	00CG1780-PA;00CG1780-PB	1b	36	19	17
SNWLTMMK	0	1	00CG2559-PA	1a	36	36
GQDGQAGLGNLLPSPPK	0	2	00CG3066-PA;00CG3066-PC;00CG3066-PD	2a	36	1	35
VIIENSSGAVK	0	1	00CG3523-PA;00CG3523-PB	2b	36	18	18
NYYDFYTYGK	0	2	00CG6821-PA	1a	36	36
AAAWSIGSDGSFNFQK	0	2	0CG11064-PA	1a	36	20	16
STYPGSSDHVIDFQS	0	1	0CG11064-PA	1a	36	6	30
LKDPICGLPAGIDGNGLIK	1	1	0CG16712-PA	1a	36	4	32
VNQIGTVTESIAAH	0	1	0CG17654-PA;0CG17654-PB;0CG17654-PC;0CG17654-PD;0CG17654-PE	2b	36	2	34
ATHATDAERDPELAHYFEENFLGK	1	2	00CG1469-PA;00CG1469-PB;00CG1469-PC	1b	35	15	20
IVAAGTGEFEAGISK	0	1	00CG1873-PA;00CG1873-PB;00CG1873-PC;00CG1873-PD;00CG8280-PA;00CG8280-PB	3b	35	3	32
LVDFDVTNMLNGK	0	1	00CG2559-PA	1a	35	35
DVTIYHADTMEK	0	2	00CG2559-PA	1a	35	35
TMGYPFDR	0	2	00CG5779-PA	1a	35	1	34
LFYEGITIK	0	1	00CG6821-PA	1a	35	17	18
NVDGSPVTNSAK	0	2	00CG7052-PA;00CG7052-PB;00CG7052-PC;00CG7052-PD;00CG7052-PE	2b	35	17	18
SNDQISQLK	0	1	00CG7584-PA	1a	35		35
FIDSQVIR	0	2	00CG8193-PA	1a	35	2	33
GFDFLPR	0	2	00CG8193-PA	1a	35	10	25
KIAGIVDDINK	1	2	0CG11064-PA	1a	35	2	33
AIGEIVKPIND	0	1	0CG11064-PA	1a	35	35
ELWQNIFEEFK	0	1	0CG33307-PA	1a	35	9	26
SLVNLGGSK	0	2	Cont0000025;Cont0000178	CONT	35	15	20
LGEHNIDVLEGNEQFINA	0	1	Cont0000172;Cont0000179	CONT	35	8	27
IENFEPVIYPK	0	2	00CG1106-PA;00CG1106-PB;00CG1106-PD;00CG1106-PF;00CG1106-PH	2b	34	14	20
VDIIGQKPL	0	1	00CG1106-PA;00CG1106-PB;00CG1106-PD;00CG1106-PF;00CG1106-PH	2b	34	7	27
LYQGLSDR	0	2	00CG1469-PA;00CG1469-PB;00CG1469-PC	1b	34	9	25
VEVLLPK	0	2	00CG1865-PA;00CG1865-PB	1b	34	12	22
HLVDYLTGVYLEEQLHGQR	0	1	00CG2216-PA;00CG2216-PB;00CG2216-PC;00CG2216-PD	2a	34		34
IQNIVELGYYQTTDGHMIDLR	0	2	00CG2559-PA	1a	34	34
GMPMQMFFMVVPYVAPAHEQ	0	1	00CG4178-PA	1a	34	34
GVLIQMGIR	0	2	00CG6680-PA;00CG6680-PB	1b	34	9	25
VDGQYIWDK	0	1	00CG6821-PA	1a	34	31	3
LNHKPFNFEFTIDSDKVQK	1	2	00CG6821-PA	1a	34	34
WQYPDDAVTH	0	1	00CG7592-PA	1a	34	32	2
VVALDGDTK	0	2	00CG8036-PB;00CG8036-PC;00CG8036-PD	2b	34	8	26
VTSLNPGPNTIR	0	1	00CG8193-PA	1a	34	3	31
VPTPNVSVVDLTVR	0	2	00CG8893-PA;00CG8893-PB;0CG12055-PA;0CG12055-PB	3b	34	19	15
SEFGGVEPPVFR	0	2	0CG10593-PA	1a	34	9	25
HKLEIESK	1	2	0CG11064-PA	1a	34	32	2
DFGYPYEFELK	0	2	0CG11064-PA	1a	34	32	2
IGEIVKPINDAAQEVIK	0	1	0CG11064-PA	1a	34	30	4
GNDYGVGK	0	1	0CG11064-PA	1a	34	18	16
AGINVNEK	0	2	0CG11331-PA	1a	34	9	25
VLEGEDLASAQQTLEASLTK	0	2	0CG15369-PA	1a	34	29	5
NAMAVAQDFESVIK	0	2	00CG1857-PA	1a	33	17	16
SSGNSVATDDEIR	0	1	00CG2145-PA	1a	33	18	15
LQGNVDAMDK	0	1	00CG4178-PA	1a	33	23	10
FDVTNMLNDK	0	1	00CG4178-PA	1a	33	33
VLLSVGGDHDIDPDHPNK	0	2	00CG4475-PA	1a	33	8	25
NALNQLTVQSK	0	2	00CG6206-PA;00CG6206-PB	2b	33	17	16
INEAVAGNYYPITTK	0	2	00CG6206-PA;00CG6206-PB	2b	33	5	28
FNTLLYGATK	0	2	00CG6687-PA	1a	33	22	11
GLDQEWYVEDK	0	1	00CG6821-PA	1a	33	31	2
AVDYVVPGPGK	0	2	00CG7176-PA;00CG7176-PB;00CG7176-PC;00CG7176-PD;00CG7176-PF;00CG7176-PG;00CG7176-PH;00CG7176-PI;00CG7176-PJ	2b	33	8	25
FSNNLAR	0	2	00CG8193-PA	1a	33	3	30
ESDQLNVEIGDLER	0	2	00CG8193-PA	1a	33		33
NEDANVLR	0	1	00CG9070-PA	1a	33	3	30
SPEDSEFK	0	2	00CG9691-PA;00CG9691-PB	1b	33	7	26
ANDAITNIK	0	2	0CG15828-PA;0CG15828-PB	2b	33	10	23
FAGIDHIEPEIQSYINANLAK	0	2	00CG1469-PA;00CG1469-PB;00CG1469-PC	1b	32	20	12
MMDTNGELGEFLFDKTL	1	2	00CG2216-PA;00CG2216-PB;00CG2216-PC;00CG2216-PD	2a	32	25	7
RGEWWLYNVHQLLSR	1	2	00CG2559-PA;00CG4178-PA	3b	32	32
SSDYTYMK	0	2	00CG4178-PA	1a	32	32
LPNANLTELVGAFGNMAK	0	2	00CG5779-PA	1a	32	7	25
LQDIGVENTEDNR	0	2	00CG6058-PB;00CG6058-PC;00CG6058-PD;00CG6058-PE;00CG6058-PH;00CG6058-PI	2b	32	8	24
GNIIQGNADSVDK	0	1	00CG6806-PA	1a	32	25	7
VPLDEATGIDTLGNMIESSILSPNR	0	2	00CG8193-PA	1a	32	17	15
IENVQLTETYK	0	1	0CG11064-PA	1a	32	32
IEIQDNNGISNSINGYHADGK	0	1	0CG11064-PA	1a	32	31	1
LDAVEHT	0	1	0CG11064-PA	1a	32	8	24
TTLIIVDLR	0	1	0CG11064-PA	1a	32	5	27
FPLSPYTIR	0	2	0CG11314-PA;0CG11315-PA	3b	32	29	3
SAQVDDSALGK	0	1	0CG15825-PA;0CG15825-PB	2b	32	16	16
VTTTASAPQLVQPV	0	1	0CG15825-PA;0CG15825-PB	2b	32	18	14
NAGTDNEAAVVH	0	1	0CG18773-PA;0CG32400-PA	3a	32	10	22
VQDEMVSR	0	1	00CG2233-PA	1a	31	12	19
TTYTELYYYTMMAFDGK	0	2	00CG2559-PA;00CG4178-PA	3b	31	31
TNVTLVKPTDNSAK	0	2	00CG3523-PA;00CG3523-PB	2b	31	19	12
SQDSVEQPK	0	1	00CG5779-PA	1a	31	11	20
GVDGVLWGGHEPL	0	1	00CG9331-PA;00CG9331-PB;00CG9331-PC;00CG9331-PD;00CG9331-PE	2b	31	11	20
THYDLPIFTGR	0	2	00CG9453-PI;00CG9453-PJ	2a	31	4	27
EITSLAPSTIK	0	2	0CG10067-PA	1a	31	11	20
SSDVPNDSDDTSLK	0	1	0CG11064-PA	1a	31		31
FCDNCVEQIITEK	0	1	0CG11064-PA	1a	31		31
SAEEGTELAK	0	2	0CG11131-PA	1a	31	5	26
DLVTGESESVDINGK	0	2	0CG15825-PA;0CG15825-PB	2b	31		31
MTNSLPIDVVLR	0	2	0CG15828-PA;0CG15828-PB	2b	31	6	25
HIADLAGNK	0	2	0CG17654-PA;0CG17654-PB;0CG17654-PC;0CG17654-PD;0CG17654-PE	2b	31	5	26
EALNLISDAIAK	0	2	0CG17654-PA;0CG17654-PB;0CG17654-PC;0CG17654-PD;0CG17654-PE	2b	31	18	13
GQQNFAVSMLNVIR	0	2	0CG18525-PA;0CG18525-PB	1b	31	6	25
VPDPSLSVYLFDEYLQK	0	2	00CG1469-PA;00CG1469-PB;00CG1469-PC	1b	30	18	12
PIEQSTPNPR	0	1	00CG1634-PA;00CG1634-PB;00CG1634-PC	2b	30	6	24
ELVTWTPAAK	0	2	00CG2210-PA	1a	30	10	20
VDFNVPIK	0	2	00CG3127-PA	1a	30	2	28
AGFAGDDAPR	0	2	00CG4027-PA;00CG4027-PB;00CG4027-PC;00CG4027-PD;00CG5178-PA;00CG7478-PA;0CG10067-PA;0CG12051-PA;0CG18290-PA;0CG18290-PB	3b	30	18	12
YTYTIESEK	0	1	00CG4178-PA	1a	30	30
LVYPTTGPTEVVNK	0	1	00CG5779-PA	1a	30	5	25
VFLGPKFDEYGR	1	2	00CG6821-PA	1a	30	30
FTPTFSMVPK	0	2	00CG7052-PA;00CG7052-PB;00CG7052-PC;00CG7052-PD;00CG7052-PE	2b	30	11	19
SAGIDYVDVPEVK	0	1	00CG9331-PA;00CG9331-PB;00CG9331-PC;00CG9331-PD;00CG9331-PE	2b	30	7	23
MLNQITSSLADTLFK	0	2	0CG11064-PA	1a	30	8	22
LSLIGVIERPE	0	1	0CG11527-PA	1a	30	14	16
AAHQVGSNVEFADNANAGNK	0	1	0CG15825-PA;0CG15825-PB	2b	30	3	27
TNAENEFVTIKK	1	2	Cont0000025;Cont0000050;Cont0000077;Cont0000178	CONT	30	9	21
NLDLDSIIAEVK	0	2	Cont0000033;Cont0000034;Cont0000037;Cont0000038;Cont0000059;Cont0000134;Cont0000143;Cont0000146;Cont0000157;Cont0000173;Cont0000233;Cont0000236;Cont0000242;Cont0000251	CONT	30	20	10
SSYPGQITGN	0	1	Cont0000179	CONT	30	11	19
YEQGGVGTGFK	0	2	00CG1106-PA;00CG1106-PB;00CG1106-PD;00CG1106-PF;00CG1106-PH	2b	29	12	17
GLDLGWQFPK	0	1	00CG1780-PA;00CG1780-PB	1b	29	12	17
NQIQEEINASYQYLAMGAYFSR	0	2	00CG2216-PA;00CG2216-PB;00CG2216-PC;00CG2216-PD;00CG2216-PE	2b	29	14	15
DDFHGLVLPAIH	0	1	00CG2559-PA	1a	29	29
FDLVDFDVTNMLNGK	0	1	00CG2559-PA	1a	29	29
GEWWLYNVH	0	1	00CG2559-PA;00CG4178-PA	3b	29	29
LMGLGEHWYTEDKFILR	1	2	00CG4178-PA	1a	29	28	1
FVNTVYSLVK	0	2	00CG5210-PA	1a	29	7	22
GILAADESGPTMGK	0	2	00CG6058-PB;00CG6058-PC;00CG6058-PD;00CG6058-PE;00CG6058-PH;00CG6058-PI	2b	29	20	9
VEGSADPLYTFGR	0	1	00CG6806-PA	1a	29	29
LANGFGEIPE	0	1	00CG6821-PA	1a	29	16	13
NFVQIDSFVYPFIAGTNTIK	0	2	00CG6821-PA	1a	29	29
YNVVVSVHK	0	2	00CG7052-PA;00CG7052-PB;00CG7052-PC;00CG7052-PD;00CG7052-PE	2b	29	12	17
GNRVPLDEATGIDTLGNMIESSILSPNR	1	2	00CG8193-PA	1a	29	5	24
ANSELESDAK	0	2	0CG10236-PA	1a	29	26	3
VEEDFTGVK	0	1	0CG10363-PA	1a	29	10	19
VIGNILLK	0	2	0CG10363-PA	1a	29	13	16
NACNLGCPK	0	1	0CG11064-PA	1a	29	9	20
SEIVNSETVNQVGGFISSNLK	0	1	0CG11064-PA	1a	29	26	3
FGYPYEFELK	0	1	0CG11064-PA	1a	29	27	2
GLGLEGPFK	0	1	00CG1865-PA;00CG1865-PB	1b	28	8	20
IGVIEPINK	0	1	00CG2227-PA	1a	28		28
VEDPLMFEEYIAMGK	0	2	00CG2559-PA	1a	28	28
YLYNEESK	0	1	00CG2559-PA	1a	28	28
PFGYPFDR	0	1	00CG2559-PA;00CG4178-PA;00CG6821-PA	3b	28	28
VVIDTSDVTTAAGAK	0	2	00CG3523-PA;00CG3523-PB	2b	28	9	19
FVWDMSLFAR	0	2	00CG4178-PA	1a	28	25	3
AFLGPKFDEFGKVISLAENR	2	2	00CG4178-PA	1a	28	28
GSADPLYTFGR	0	1	00CG6806-PA	1a	28	28
HDYYFDVHNFK	0	2	00CG6806-PA	1a	28	28
GTDGQVIDEVINDFK	0	2	00CG7176-PA;00CG7176-PB;00CG7176-PC;00CG7176-PD;00CG7176-PF;00CG7176-PG;00CG7176-PH;00CG7176-PI;00CG7176-PJ	2b	28	9	19
LSNDQISQLK	0	1	00CG7584-PA	1a	28	5	23
AINVTSVTGQVVAGSL	0	1	00CG8050-PA	1a	28	9	19
WQQSDVDMSR	0	1	00CG8193-PA	1a	28	8	20
TGANPGFH	0	1	00CG8827-PA;00CG8827-PB	1b	28	11	17
ELYIAVGNLVAK	0	2	0CG11064-PA	1a	28	10	18
SLIGNENAAYNVEFFLDSK	0	2	0CG11064-PA	1a	28	20	8
SAEVIFDIFR	0	1	0CG11064-PA	1a	28	13	15
AALGNDYGVGK	0	1	0CG11064-PA	1a	28	6	22
GSVEEVQQR	0	2	0CG11527-PA	1a	28	6	22
HVHIEEVDNYVK	0	1	0CG11527-PA	1a	28	17	11
SSLNLSDEQK	0	1	0CG11797-PA	1a	28		28
ATITYPSGVQVELGK	0	2	0CG18594-PA	1a	28	13	15
IWDRPWLHEQGEATNVK	0	2	0CG31313-PA	1a	28	5	23
MGLTEFEAVK	0	2	0CG32031-PA;0CG32031-PB;0CG32031-PC;0CG32031-PD;0CG32031-PE;0CG32031-PF	2b	28	22	6
LGEHNIDVLEGNEQFIN	0	1	Cont0000172;Cont0000179	CONT	28	17	11
LGEHNIDVLEGNEQFINAA	0	1	Cont0000172;Cont0000179	CONT	28	16	12
MIGVIEPINK	0	2	00CG2227-PA	1a	27	2	25
LSHGLGEIPQFS	0	1	00CG2559-PA	1a	27	27
FNTIDVEQVIK	0	2	00CG3246-PA	1a	27	5	22
VLVDGPLTGVPR	0	2	00CG6253-PA	1a	27	6	21
LGVEFDEETLDGR	0	2	00CG6783-PA;00CG6783-PB;00CG6783-PC	2b	27	3	24
FDSQALEWAEHYK	0	1	00CG6806-PA	1a	27	27
DPIAEGYFPK	0	2	00CG8193-PA	1a	27	7	20
TYTISLNNDSGAQR	0	1	00CG8193-PA	1a	27	2	25
SILTIGASSDVPNDSDDTSLK	0	1	0CG11064-PA	1a	27	6	21
LLAILSLNIVK	0	2	0CG11064-PA	1a	27	11	16
AVISDGEGFNVDLELPR	0	1	0CG11064-PA	1a	27	4	23
RQILFETTQK	1	2	0CG11064-PA	1a	27	14	13
SITLIDR	0	2	0CG11064-PA	1a	27	12	15
NNLSIEEIESK	0	2	0CG11527-PA	1a	27	5	22
LGDVNIHR	0	2	0CG15828-PA;0CG15828-PB	2b	27	23	4
AGQSGDPGLNGSR	0	1	0CG16858-PA	1a	27	9	18
FEEFDEEDDDDRREPLEK	2	2	0CG31764-PA;0CG31764-PB;0CG31764-PC	2a	27	7	20
VTAVNEIEK	0	1	0CG32031-PA;0CG32031-PB;0CG32031-PC;0CG32031-PD;0CG32031-PE;0CG32031-PF	2b	27	4	23
TVQLDDLLNGGPVQHR	0	1	00CG1106-PA;00CG1106-PB;00CG1106-PD;00CG1106-PF;00CG1106-PH	2b	26	15	11
SESNYILR	0	1	00CG2559-PA	1a	26	26
IYEAIHQ	0	1	00CG2952-PA;00CG8193-PA	3b	26		26
LGEYDTSK	0	2	00CG3066-PA;00CG3066-PB;00CG3066-PC;R0CG4536-PA	2a	26	13	13
SQIQNFFSR	0	1	00CG6821-PA	1a	26	17	9
YTYSSGVGSGTR	0	1	00CG6821-PA	1a	26	26
VITIQDTEAGNELILLPH	0	1	00CG7002-PA	1a	26	7	19
DGSENTIGSISK	0	1	00CG7052-PA;00CG7052-PB;00CG7052-PC;00CG7052-PD;00CG7052-PE	2b	26	1	25
IKTDADSFVGLLGVDQSVLLLK	1	2	00CG7052-PA;00CG7052-PB;00CG7052-PC;00CG7052-PD;00CG7052-PE	2b	26	8	18
PAVGGSSAASASSSASASGGGR	0	1	00CG7296-PA	1a	26	7	19
ISSNDDEDDDAE	0	2	00CG7434-PA	1a	26	21	5
LAQLATGDGPSYK	0	1	00CG8050-PA	1a	26	9	17
GGQGGFGGGQGGFGEHHR	0	1	00CG8157-PA	1a	26	13	13
TQGLDLPSFSQTFPDR	0	1	00CG8193-PA	1a	26	8	18
DYTASDLDPEHR	0	2	00CG8193-PA	1a	26	9	17
EATDTEAPLEEK	0	2	0CG10625-PH;0CG10625-PI;0CG10625-PJ	2a	26	7	19
SETVNQVGGFISSNLK	0	1	0CG11064-PA	1a	26	15	11
LDYSTPGSK	0	2	0CG11064-PA	1a	26	25	1
QILFETTQK	0	2	0CG11064-PA	1a	26	2	24
IVDVTGTER	0	1	0CG11064-PA	1a	26	4	22
AEVIFDIFR	0	1	0CG11064-PA	1a	26	11	15
GTLAENSAALGNDYGVGK	0	1	0CG11064-PA	1a	26	16	10
NSAALGNDYGVGK	0	1	0CG11064-PA	1a	26	19	7
GLEPQQPGGDPNTLQPR	0	1	0CG11395-PA	1a	26	18	8
DGELQESVVLEK	0	2	0CG11797-PA	1a	26		26
TVINFEQNDER	0	2	0CG14275-PA;0CG14275-PB	1b	26	6	20
FADNANAGNK	0	1	0CG15825-PA;0CG15825-PB	2b	26	9	17
NDPQDDAEVIK	0	2	0CG31764-PA;0CG31764-PB;0CG31764-PC	2a	26	1	25
LSQAIDEQELDR	0	2	0CG33307-PA	1a	26	19	7
AQYEEIAQR	0	2	Cont0000024;Cont0000033;Cont0000034;Cont0000038;Cont0000059;Cont0000085;Cont0000143;Cont0000146;Cont0000157;Cont0000173;Cont0000233;Cont0000236;Cont0000242	CONT	26	4	22
IITHPNFNGN	0	1	Cont0000172;Cont0000179	CONT	26	2	24
LDLDLGSSLFR	0	2	00CG1780-PA;00CG1780-PB	1b	25	8	17
NNEVADFPAPIYE	0	1	00CG1780-PA;00CG1780-PB	1b	25		25
ANVEVTEAGVDQPLETGLLK	0	2	00CG1865-PA;00CG1865-PB	1b	25	19	6
VWEGLNVVK	0	1	00CG2210-PA	1a	25	7	18
AFLGPKFDEYGR	1	2	00CG2559-PA	1a	25	25
GLGGIGLDTSK	0	1	00CG3481-PC;00CG3481-PE;00CG3481-PF;00CG3481-PH;00CG3481-PI	1b	25	1	24
IELNQNGAIWK	0	1	00CG3481-PC;00CG3481-PE;00CG3481-PF;00CG3481-PH;00CG3481-PI	1b	25	10	15
FDLVDFDVTNMLNDK	0	1	00CG4178-PA	1a	25	23	2
FELSGIPPAPR	0	2	00CG4264-PA;00CG4264-PB;00CG4264-PC;00CG4264-PD;00CG4264-PE;00CG4264-PF	1b	25	1	24
GLDVAWQFPK	0	1	00CG5210-PA	1a	25	11	14
SALENTLSSLK	0	2	00CG6084-PA;00CG6084-PB	2b	25	7	18
LNDVANNLK	0	2	00CG6680-PA;00CG6680-PB	1b	25	1	24
NVGFTTLK	0	2	00CG7052-PA;00CG7052-PB;00CG7052-PC;00CG7052-PD;00CG7052-PE	2b	25	16	9
IDQQLVGR	0	2	00CG8193-PA	1a	25	2	23
TPINSDEEVNEWLK	0	2	00CG9119-PA	1a	25	8	17
AQDYSLEASAK	0	1	0CG11064-PA	1a	25	18	7
SDSLEYK	0	2	0CG11064-PA	1a	25	7	18
QVQTGDDDLPSK	0	2	0CG17032-PA	1a	25	13	12
KDELWQNIFEEFK	1	2	0CG33307-PA	1a	25	16	9
HGGGGGGFGGGGFGSR	0	2	Cont0000146;Cont0000242	CONT	25	12	13
VQIVDDFSTDADK	0	2	00CG1106-PA;00CG1106-PB;00CG1106-PD;00CG1106-PF;00CG1106-PH	2b	24	4	20
GGIVDFNTRHESSGSVSTK	1	2	00CG1469-PA;00CG1469-PB;00CG1469-PC	1b	24	24
VADKAFLMK	1	2	00CG2559-PA	1a	24	24
DWETFMTNVAFAR	0	2	00CG2559-PA	1a	24	24
VAGLGGIGLDTSK	0	1	00CG3481-PC;00CG3481-PE;00CG3481-PF;00CG3481-PH;00CG3481-PI	1b	24	3	21
RLPNANLTELVGAFGNMAK	1	2	00CG5779-PA	1a	24	6	18
SDTTSVEQETVK	0	2	00CG6186-PA	1a	24	15	9
DMLSSEEITPHTMLVLANAAYMK	0	2	00CG6687-PA	1a	24	4	20
EFTLDVTSDK	0	1	00CG6806-PA	1a	24	22	2
SFEVDKYVLPK	1	2	00CG7052-PA;00CG7052-PB;00CG7052-PC;00CG7052-PD;00CG7052-PE	2b	24	2	22
ILNSIQKPVQF	0	1	0CG11064-PA	1a	24	16	8
ALGDYSAQHAVVSITSK	0	1	0CG11064-PA	1a	24	21	3
LQANIEIPK	0	1	0CG11064-PA	1a	24	9	15
LDGYELEAR	0	2	0CG11064-PA	1a	24	16	8
FEISLSESNK	0	2	0CG11064-PA	1a	24	5	19
AEGLEELAANAFGPK	0	2	0CG15828-PA;0CG15828-PB	2b	24	22	2
SDLVNQLGSNK	0	2	0CG15828-PA;0CG15828-PB	2b	24	3	21
VTFVPDEEIGGELGMQEFVK	0	1	0CG17109-PA	1a	24	6	18
AVGHVNDTLGPELIK	0	2	0CG17654-PA;0CG17654-PB;0CG17654-PC;0CG17654-PD;0CG17654-PE	2b	24	5	19
WSSDVETSDGTSIK	0	2	0CG18773-PA;0CG32400-PA	3a	24	13	11
NVQALEIELQSQLALK	0	2	Cont0000030;Cont0000126;Cont0000158;Cont0000160	CONT	24	19	5
SDLVNNLGTIAK	0	2	00CG1242-PA	1a	23	8	15
TILSPGETGLAPDLPCVR	0	1	00CG2444-PA	1a	23		23
HSESMVEAIESAK	0	1	00CG3763-PA	1a	23	23
GLIGETGNVGR	0	1	00CG4145-PA;00CG4145-PB;00CG4145-PC	1b	23	11	12
YSFFLDGNTFDLK	0	1	00CG4178-PA	1a	23	23
LNHKPFTY	0	1	00CG4178-PA	1a	23	23
LELLESPTGR	0	1	00CG5210-PA	1a	23	22	1
FTVDLVPGENTIR	0	2	00CG5779-PA	1a	23		23
MMGLDQEWYVEDKYFLR	1	2	00CG6821-PA	1a	23	23
KNYYDFYTYGK	1	2	00CG6821-PA	1a	23	23
FEMYSQIQNFFSR	0	2	00CG6821-PA	1a	23	20	3
YLQGNADTFDK	0	1	00CG6821-PA	1a	23	19	4
YPFIAGTNTIK	0	1	00CG6821-PA	1a	23	23
TGDSVVVVTGWK	0	2	00CG7070-PA;00CG7070-PB	2b	23	16	7
AQLATGDGPSYK	0	1	00CG8050-PA	1a	23	9	14
QIENPSSEEEK	0	2	0CG10363-PA	1a	23	5	18
QENVEDVLEYYLGPK	0	2	0CG11064-PA	1a	23	18	5
NVEIQYK	0	1	0CG11064-PA	1a	23	6	17
AYGNPLPQPF	0	1	0CG11064-PA	1a	23	22	1
PINDAAQEVIK	0	1	0CG11064-PA	1a	23	11	12
ATELTNSLFDQINILPQTPETSEFLQK	0	2	0CG11064-PA	1a	23	14	9
GLLGNGNAEPYDDF	0	1	0CG11064-PA	1a	23		23
EIFEDSASLPGLTR	0	2	0CG11331-PA	1a	23	5	18
MESQLNNWQK	0	2	0CG11527-PA	1a	23	7	16
VDLLNQEIEFLK	0	2	Cont0000146;Cont0000242	CONT	23	19	4
NFNGNTLDNDIMLIK	0	1	Cont0000179	CONT	23	16	7
LYQGLSDRSFEDSIALIK	1	2	00CG1469-PA;00CG1469-PB;00CG1469-PC	1b	22	20	2
IFSGDHVVDEK	0	2	00CG1780-PA;00CG1780-PB	1b	22	2	20
KMMDTNGELGEFLFDK	1	2	00CG2216-PA;00CG2216-PB;00CG2216-PC;00CG2216-PD	2a	22	20	2
AVEIPYPEGETSDVVSAVK	0	2	00CG2227-PA	1a	22	9	13
WYSESNYILR	0	1	00CG2559-PA	1a	22	22
LNHKPFSYTYTIDSARDEK	1	2	00CG2559-PA	1a	22	22
ALTMAVIHR	0	1	00CG4178-PA	1a	22	21	1
RIHNIVEMGYYK	1	2	00CG4178-PA	1a	22	22
HWPFEVVSADGKPK	0	2	00CG4264-PA;00CG4264-PB;00CG4264-PC;00CG4264-PD;00CG4264-PE;00CG4264-PF	1b	22	2	20
NSGITGYPPIPAANGAAPPGR	0	2	00CG5154-PA	1a	22	11	11
LAMIVVLPK	0	2	00CG6680-PA;00CG6680-PB	1b	22	5	17
MYVPTESGYASNLR	0	1	00CG6806-PA	1a	22	22
GNIIQGNADSVDKK	1	1	00CG6806-PA	1a	22	22
QAYGLFNFFYYAK	0	2	00CG6821-PA	1a	22	22
IHVNEGMFVY	0	1	00CG6821-PA	1a	22	7	15
VFQPFFVSTNLPYSVK	0	2	00CG7052-PA;00CG7052-PB;00CG7052-PC;00CG7052-PD;00CG7052-PE	2b	22	7	15
TGAAPDVDINNIK	0	2	00CG8036-PB;00CG8036-PC;00CG8036-PD	2b	22	4	18
EALELLDATLAQLATGDGPSYK	0	2	00CG8050-PA	1a	22	20	2
HLESFGVMGDVSTAMRDPVFYK	1	2	00CG8193-PA	1a	22		22
TGANPGFHEAVGDVLSLSVSTPK	0	2	00CG8827-PA;00CG8827-PB	1b	22	2	20
IFSAGLDVTDPEPLSPK	0	2	00CG9331-PA;00CG9331-PB;00CG9331-PC;00CG9331-PD;00CG9331-PE	2b	22	12	10
FVTGIPYTLATVSATQGR	0	2	00CG9889-PA	1a	22	8	14
YTIVGPGTIHSHR	0	2	0CG10363-PA	1a	22	18	4
APAEVKPGADVALEIK	0	2	0CG10363-PA	1a	22	14	8
LTLELPSGTAK	0	2	0CG10602-PA;0CG10602-PB;0CG10602-PC;0CG10602-PD	2b	22	6	16
KVYLDGLFR	1	2	0CG11064-PA	1a	22	18	4
LDINAILEQNWQK	0	1	0CG11064-PA	1a	22	10	12
ALGNDYGVGK	0	1	0CG11064-PA	1a	22	1	21
PALLTSDGGK	0	1	0CG11064-PA	1a	22	13	9
GEYLPPVQVELAPELK	0	1	0CG11131-PA	1a	22		22
VIDDVTLNNSGEK	0	1	0CG31150-PA	1a	22	8	14
VPSRPQPESD	0	1	0CG31764-PA;0CG31764-PB;0CG31764-PC	2a	22	19	3
LENEIQTYR	0	2	Cont0000030;Cont0000045;Cont0000126;Cont0000158;Cont0000160	CONT	22	11	11
TPGLEIWR	0	2	00CG1106-PA;00CG1106-PB;00CG1106-PD;00CG1106-PF;00CG1106-PH	2b	21	4	17
TNDNSLTIAK	0	2	00CG1634-PA;00CG1634-PB;00CG1634-PC	2b	21	2	19
NNEVADFPAPI	0	1	00CG1780-PA;00CG1780-PB	1b	21		21
GEWWLYNVHQLLSR	0	2	00CG2559-PA;00CG4178-PA	3b	21	21
TITLEVEPSDTIENVK	0	2	00CG2960-PA;00CG5271-PA;0CG11624-PA;0CG11624-PB;0CG11624-PC;0CG32744-PA;Cont0000181	3b	21	12	9
EITALAPSTMK	0	2	00CG4027-PA;00CG4027-PB;00CG4027-PC;00CG4027-PD;0CG12051-PA	3b	21	6	15
SVIHDIVLVGGSTR	0	2	00CG4264-PA;00CG4264-PB;00CG4264-PC;00CG4264-PD;00CG4264-PE;00CG4264-PF	1b	21	7	14
SVGGDHDIDPDHPNK	0	1	00CG4475-PA	1a	21	13	8
LSLDGGNQPPGK	0	1	00CG4821-PA	1a	21		21
ILSDTGIINVIK	0	1	00CG4974-PA	1a	21	10	11
VLHGIGK	0	2	00CG5177-PA	1a	21	2	19
QSTESSVAIPFER	0	2	00CG5779-PA	1a	21	20	1
SIITLDGNK	0	2	00CG6783-PA;00CG6783-PB;00CG6783-PC	2b	21	7	14
IIQGNADSVDK	0	1	00CG6806-PA	1a	21	8	13
IHVNEGM	0	1	00CG6821-PA	1a	21	9	12
LANGFGEIPEFFWYK	0	2	00CG6821-PA	1a	21	19	2
IFEANHDAETER	0	2	00CG7002-PA	1a	21	9	12
AGPGVEVHESDEVHQK	0	1	00CG7592-PA	1a	21	19	2
DIIDLDEQILAK	0	2	0CG10363-PA	1a	21		21
LLLQTVEFPQGTK	0	1	0CG10363-PA	1a	21	12	9
LQTVEFPQGTK	0	1	0CG10363-PA	1a	21	12	9
PVASEEVK	0	1	0CG10625-PH;0CG10625-PI;0CG10625-PJ	2a	21	5	16
TSLGQYAR	0	2	0CG11064-PA	1a	21	17	4
TFKPLDDSTYVVTALFK	0	2	0CG11064-PA	1a	21	9	12
LGNDYGVGK	0	1	0CG11064-PA	1a	21	1	20
IIDLGSTLTNFK	0	1	0CG11129-PA	1a	21	21
DIEKPHVGDSASVHR	0	2	0CG15693-PA	1a	21	4	17
FVFDPEVGIIDLEQK	0	2	0CG15828-PA;0CG15828-PB	2b	21	10	11
NGQIGDQGPR	0	2	0CG16858-PA	1a	21	16	5
SSDVETSDGTSIK	0	1	0CG18773-PA;0CG32400-PA	3a	21	7	14
TVLSYYLNQR	0	2	0CG31150-PA	1a	21	19	2
FVNEHTD	0	1	0CG31509-PA	1a	21	21
NVGIFDSFDDLFR	0	1	0CG31764-PA;0CG31764-PB;0CG31764-PC	2a	21	5	16
GGSISGGGYGSGGGK	0	2	Cont0000146;Cont0000242	CONT	21	3	18
LGEHNIDVLEGNEQF	0	1	Cont0000172;Cont0000179	CONT	21	6	15
DPELAHYFEENFLGK	0	2	00CG1469-PA;00CG1469-PB;00CG1469-PC	1b	20	17	3
AGQAIDQGVNR	0	2	00CG1648-PA;00CG1648-PB	2b	20	5	15
LGDEETVK	0	1	00CG1721-PA;00CG1721-PB;00CG1721-PC	1b	20	10	10
IPFINSAHSLVK	0	2	00CG1780-PA;00CG1780-PB	1b	20	3	17
GQTASELQQGLR	0	2	00CG1865-PA;00CG1865-PB	1b	20	12	8
ADEAVATPEK	0	2	00CG2207-PA;00CG2207-PB;00CG2207-PF	1b	20	13	7
TFDYPDDDITR	0	2	00CG2297-PA	1a	20	3	17
VTYFDLVDFDVTNMLNGK	0	1	00CG2559-PA	1a	20	20
HEALQHVPK	0	1	00CG3523-PA;00CG3523-PB	2b	20	3	17
TSDVTTAAGAK	0	1	00CG3523-PA;00CG3523-PB	2b	20	13	7
NTGVHLPTFK	0	2	00CG3937-PA;00CG3937-PB;00CG3937-PF;00CG3937-PG;00CG3937-PH	2b	20	13	7
VAPEEHPVLLTEAPLNPK	0	2	00CG4027-PA;00CG4027-PB;00CG4027-PC;00CG4027-PD;00CG5178-PA;00CG7478-PA;0CG10067-PA;0CG12051-PA;0CG18290-PA;0CG18290-PB	3b	20	2	18
GYSFTTTAER	0	2	00CG4027-PA;00CG4027-PB;00CG4027-PC;00CG4027-PD;00CG5178-PA;00CG7478-PA;0CG10067-PA;0CG12051-PA;0CG18290-PA;0CG18290-PB	3b	20	6	14
MTMYEKEYMDVYYK	1	2	00CG4178-PA	1a	20	20
FDEFGKVISLAENR	1	2	00CG4178-PA	1a	20	20
SSTQYPDAGQAK	0	1	00CG5362-PA	1a	20	5	15
FVTATDFTLK	0	2	00CG6680-PA;00CG6680-PB	1b	20		20
VFDLHKPEAIK	0	1	00CG6821-PA	1a	20	3	17
SDTDDPLLVQLPQGK	0	1	00CG6917-PA	1a	20	3	17
ITATSALAGDAIHQK	0	2	00CG7052-PA;00CG7052-PB;00CG7052-PC;00CG7052-PD;00CG7052-PE	2b	20	14	6
HLEGLIVNK	0	2	00CG8036-PB;00CG8036-PC;00CG8036-PD	2b	20	3	17
VTQDQLFTVH	0	1	00CG8827-PA;00CG8827-PB	1b	20	1	19
FDTVSEQK	0	2	0CG10236-PA	1a	20	19	1
AFGTDHQEPELPTIEK	0	1	0CG10363-PA	1a	20	4	16
VGANEAAGASFLIRPK	0	2	0CG10363-PA	1a	20	9	11
NTVQEGLQK	0	1	0CG11051-PA	1a	20	1	19
EKPIIISSIAEL	0	1	0CG11064-PA	1a	20	20
NENGIIFSGTATYALKK	1	2	0CG11064-PA	1a	20	19	1
LDAVEHTT	0	1	0CG11064-PA	1a	20	20
HIIYIVGDFSK	0	2	0CG11064-PA	1a	20	4	16
IDGTLAENSAALGNDYGVGK	0	1	0CG11064-PA	1a	20	5	15
AEEVGIDEK	0	2	0CG17259-PA	1a	20	13	7
IEIGMDVAASEFYK	0	2	0CG17654-PA;0CG17654-PB;0CG17654-PC;0CG17654-PD;0CG17654-PE	2b	20	8	12
AQYEDIAQK	0	2	Cont0000050	CONT	20	8	12
IITHPNFNGNTLDNDIMLIRLSSPATLNSR	1	2	Cont0000172	CONT	20	7	13
ATHATDAERDPE	1	1	00CG1469-PA;00CG1469-PB;00CG1469-PC	1b	19	15	4
LMKVPDPSLSVYLFDEYLQK	1	2	00CG1469-PA;00CG1469-PB;00CG1469-PC	1b	19	6	13
QNNIVIADQPTFVK	0	2	00CG1634-PA;00CG1634-PB;00CG1634-PC	2b	19	3	16
LDNFPGPFENENMNVSR	0	2	00CG2233-PA	1a	19	12	7
NAISVEIAPH	0	1	00CG3523-PA;00CG3523-PB	2b	19	3	16
MHVNEGMFV	0	1	00CG4178-PA	1a	19	17	2
LNHKPFTYTYTIESEK	0	2	00CG4178-PA	1a	19	19
SSEFYWTVK	0	2	00CG4178-PA	1a	19	19
SGDSIVDEK	0	1	00CG5210-PA	1a	19		19
VEISDVER	0	2	00CG5779-PA	1a	19	11	8
KNTPEEIALATVQ	1	1	00CG6058-PB;00CG6058-PC;00CG6058-PD;00CG6058-PE;00CG6058-PH;00CG6058-PI	2b	19	6	13
SLHDAGITWPTK	0	2	00CG6206-PA;00CG6206-PB	2b	19	8	11
NVLSAFDVEGIR	0	2	00CG6206-PA;00CG6206-PB	2b	19	1	18
ATGLLLFAGQVR	0	2	00CG6680-PA;00CG6680-PB	1b	19	6	13
AVNVEPAVEGSADPLYTFGR	0	1	00CG6806-PA	1a	19	19
IHVNEGMFV	0	1	00CG6821-PA	1a	19	15	4
RGEYWIYNVQQ	1	1	00CG6821-PA	1a	19	19
KFTDVFYTFK	1	2	00CG6821-PA	1a	19	15	4
ITTMYPEDPR	0	2	00CG6953-PA;00CG6953-PB	2b	19	18	1
PDTQGLDLPSFSQTFPDR	0	1	00CG8193-PA	1a	19	4	15
ISLNNDSGAQR	0	1	00CG8193-PA	1a	19	2	17
EIEEEFNAK	0	2	00CG9331-PA;00CG9331-PB;00CG9331-PC;00CG9331-PD;00CG9331-PE	2b	19	12	7
GEVVEGLDVVK	0	1	00CG9916-PA	1a	19	4	15
MDATQQVSVR	0	2	0CG10363-PA	1a	19	9	10
DGEFNVVLK	0	2	0CG10363-PA	1a	19	8	11
SANTAESIELLPK	0	1	0CG10363-PA	1a	19	17	2
VLADPKPETK	0	2	0CG10625-PH;0CG10625-PI;0CG10625-PJ	2a	19	10	9
SSDLDYSLNIK	0	1	0CG11064-PA	1a	19	15	4
SIGSDGSFNFQK	0	1	0CG11064-PA	1a	19	15	4
VENVEIQYK	0	1	0CG11064-PA	1a	19	2	17
QTYVLNAQYGAQYVK	0	2	0CG11064-PA	1a	19	13	6
ASAEVIFDIFR	0	1	0CG11064-PA	1a	19	15	4
IVVNAAEGVTHEF	0	1	0CG11064-PA	1a	19	5	14
STYPGSSDHVIDF	0	1	0CG11064-PA	1a	19		19
LNENWDVVFNK	0	1	0CG11064-PA	1a	19	4	15
HIFTFDGLN	0	1	0CG11064-PA	1a	19		19
AQPGFGEDEVTIVLTGLPK	0	2	0CG11129-PA	1a	19	19
NFPAVPANSLK	0	2	0CG11129-PA	1a	19	19
QTYTTLVPIEAK	0	2	0CG11314-PA	1a	19	13	6
HQLLYPGDQQK	0	2	0CG12811-PA	1a	19	7	12
NDYSVELIDNQGATK	0	2	0CG15369-PA	1a	19	6	13
SQWLPADK	0	2	0CG17654-PA;0CG17654-PB;0CG17654-PC;0CG17654-PD;0CG17654-PE	2b	19	2	17
ISILDIVPK	0	2	0CG31692-PA;0CG31692-PB	2b	19	2	17
ALEESNYELEGK	0	2	Cont0000045;Cont0000126;Cont0000158;Cont0000160	CONT	19	11	8
DIENQYETQITQIEHEVSSSGQEVQSSAK	0	2	Cont0000099;Cont0000195;Cont0000219	CONT	19	14	5
STMQELNSR	0	2	Cont0000099;Cont0000219	CONT	19	9	10
GGSGGSYGGGGSGGGYGGGSGSR	0	2	Cont0000099;Cont0000219	CONT	19	9	10
GSLGGGFSSGGFSGGSFSR	0	2	Cont0000126;Cont0000158;Cont0000160	CONT	19	6	13
RGTLEVDELHSLALALDTEK	1	2	00CG1469-PA;00CG1469-PB;00CG1469-PC	1b	18	13	5
LMKVPDPSLSVYLFDEYLQKQ	2	2	00CG1469-PA;00CG1469-PB;00CG1469-PC	1b	18	9	9
AILEDLVFPAEIVGK	0	1	00CG1883-PA;00CG1883-PB;00CG1883-PC;00CG1883-PD	2b	18	8	10
NQHENQAILK	0	2	00CG2099-PA	1a	18	15	3
TLSDYNIQK	0	2	00CG2960-PA;00CG5271-PA;0CG11624-PA;0CG11624-PB;0CG11624-PC;0CG32744-PA;Cont0000181	3b	18	12	6
LPESSTIEEFK	0	2	00CG3523-PA;00CG3523-PB	2b	18	10	8
ATSQMNPVNK	0	2	00CG3775-PA	1a	18	7	11
YTHYDMYMK	0	1	00CG4178-PA	1a	18	18
MHVNEGMFVYALTM	0	1	00CG4178-PA	1a	18	18
SSDYTYMKDFK	1	2	00CG4178-PA	1a	18	18
FFLDGNTFDLK	0	1	00CG4178-PA	1a	18	18
VFSGDSIVDEK	0	2	00CG5210-PA	1a	18	5	13
NDTEEVGNR	0	2	00CG5779-PA	1a	18	9	9
YDEHGHEIPLEHNYQN	0	1	00CG6806-PA	1a	18	18
IHVNEGMFVYALTL	0	1	00CG6821-PA	1a	18	5	13
KNFVQIDSFVYPFIAGTNTIK	1	2	00CG6821-PA	1a	18	15	3
SSKEFSWTAEDRITYTELYK	2	2	00CG6821-PA	1a	18	18
SFIYQVVVK	0	2	00CG7052-PA;00CG7052-PB;00CG7052-PC;00CG7052-PD;00CG7052-PE	2b	18	10	8
HQNLFNDLVR	0	1	00CG7070-PA;00CG7070-PB	2b	18	18
AVANSDGGFGGGNANANANANANTR	0	1	00CG7299-PA	1a	18	3	15
NTYEVELDNGSDK	0	1	00CG8050-PA	1a	18	3	15
VTHPEVPQEGIDLLK	0	1	00CG9331-PA;00CG9331-PB;00CG9331-PC;00CG9331-PD;00CG9331-PE	2b	18	2	16
SAGLDVTDPEPLSPK	0	1	00CG9331-PA;00CG9331-PB;00CG9331-PC;00CG9331-PD;00CG9331-PE	2b	18	4	14
VEEMGHSVEK	0	2	00CG9390-PA;00CG9390-PB;00CG9390-PC	2b	18	4	14
NANGVTSVVK	0	1	0CG10160-PA	1a	18	12	6
YFVYNIVGR	0	2	0CG10363-PA	1a	18	10	8
IKDIIDLDEQILAK	1	2	0CG10363-PA	1a	18	7	11
SEGMPPVIPNFDESLANVTK	0	2	0CG10602-PA;0CG10602-PB;0CG10602-PC;0CG10602-PD	2b	18	9	9
SVDKETLNQAASQ	1	1	0CG11064-PA	1a	18	11	7
LAENSAALGNDYGVGK	0	1	0CG11064-PA	1a	18	7	11
CAGPAGQHDFGDEFTVK	0	2	0CG11064-PA	1a	18		18
RYPALLTSDGGK	1	2	0CG11064-PA	1a	18	17	1
HNSEMSFDFTPN	0	1	0CG11314-PA	1a	18	2	16
LTNWQEVER	0	2	0CG11527-PA	1a	18	3	15
ISPEWDLPQLVLGPK	0	1	0CG14629-PA	1a	18	11	7
SAGEFLEQNPELVER	0	1	0CG15828-PA;0CG15828-PB	2b	18	14	4
ALEIFYPK	0	1	0CG15828-PA;0CG15828-PB	2b	18	10	8
GLPAGIDGNGLIK	0	1	0CG16712-PA	1a	18		18
PWLHEQGEATNVK	0	1	0CG31313-PA	1a	18	1	17
KFEEFDEEDDDDRR	2	2	0CG31764-PA;0CG31764-PB;0CG31764-PC	2a	18	9	9
EGYSLEPETR	0	2	0CG31839-PA	1a	18	14	4
KDELWQNIFE	1	1	0CG33307-PA	1a	18	8	10
GGGGGGYGSGGSSYGSGGGSYGSGGGGGGGR	0	2	Cont0000025;Cont0000077;Cont0000178	CONT	18	4	14
LKYENEVALR	1	2	Cont0000030;Cont0000045;Cont0000126;Cont0000158;Cont0000160	CONT	18	11	7
ISISTSGGSFR	0	2	Cont0000037	CONT	18	5	13
GFSSGSAVVSGGSR	0	2	Cont0000146;Cont0000242	CONT	18	6	12
FNGNTLDNDIMLIK	0	1	Cont0000179	CONT	18	11	7
NNEVADFPAPIYELNER	0	2	00CG1780-PA;00CG1780-PB	1b	17	11	6
KPDIDGFLVGGASLKPEFVDIINAR	0	2	00CG2171-PA;00CG2171-PB;00CG2171-PC	2b	17	9	8
DLVFITHPDQR	0	2	00CG2238-PA;00CG2238-PB;00CG2238-PC	2b	17	9	8
FQFMHHLPK	0	1	00CG2559-PA	1a	17	17
NVIFVAGLGGIGLDTSK	0	2	00CG3481-PC;00CG3481-PE;00CG3481-PF;00CG3481-PH;00CG3481-PI	1b	17	9	8
EQGITYPIGK	0	2	00CG3523-PA;00CG3523-PB	2b	17	3	14
AMDGGADVKPA	0	1	00CG3523-PA;00CG3523-PB	2b	17		17
MHVNEGMFVY	0	1	00CG4178-PA	1a	17	11	6
LIYYNGIGYSFR	0	1	00CG4178-PA	1a	17	17
KPEAIEF	0	1	00CG4178-PA	1a	17	16	1
HDAGLPR	0	2	00CG6045-PA	1a	17		17
AVQLTTELK	0	2	00CG6186-PA	1a	17	17
GLIPYTILPQDVYGAK	0	2	00CG6680-PA;00CG6680-PB	1b	17	2	15
VFLNFETMLR	0	1	00CG6821-PA	1a	17	17
GVFSGELQLSEQPVLGTWK	0	2	00CG7052-PA;00CG7052-PB;00CG7052-PC;00CG7052-PD;00CG7052-PE	2b	17	7	10
GFSLNPTSGIALTK	0	1	00CG7052-PA;00CG7052-PB;00CG7052-PC;00CG7052-PD;00CG7052-PE	2b	17	2	15
TNAPLAPAGATK	0	2	00CG7088-PA;00CG7088-PB;00CG7088-PC;00CG7088-PD	1b	17	2	15
SGGMSNELNNIISK	0	2	00CG8322-PD;00CG8322-PE;00CG8322-PF	2b	17	6	11
HLTRPDTFHLDGER	0	2	00CG9453-PA;00CG9453-PB;00CG9453-PD;00CG9453-PE;00CG9453-PF;00CG9453-PG;00CG9453-PH;00CG9453-PI;00CG9453-PJ;00CG9453-PK;00CG9453-PL	2b	17	5	12
NSGFDTDR	0	2	00CG9928-PA	1a	17	6	11
AVVQVQPGNPSGNKP	0	1	0CG10031-PA	1a	17	1	16
GAPNPGFHEAVGD	0	1	0CG10593-PA	1a	17	7	10
APAESVPAASEEVK	0	2	0CG10625-PH;0CG10625-PI;0CG10625-PJ	2a	17	8	9
LNTVQEGLQK	0	1	0CG11051-PA	1a	17	4	13
NVQLTETYK	0	1	0CG11064-PA	1a	17	17
SDGEGFNVDLELPR	0	1	0CG11064-PA	1a	17	2	15
NVDLELPR	0	1	0CG11064-PA	1a	17	1	16
DVDVEISR	0	1	0CG11064-PA	1a	17	5	12
LKLDGYELEAR	1	2	0CG11064-PA	1a	17	16	1
QHFDFGTDR	0	2	0CG11064-PA	1a	17	7	10
YQFTANVQPTSSTIK	0	2	0CG11064-PA	1a	17	9	8
EYNIGLELNNGEIDVK	0	1	0CG11064-PA	1a	17	6	11
YNIGLELNNGEIDVK	0	1	0CG11064-PA	1a	17	7	10
QSIAPIIDGIR	0	1	0CG11064-PA	1a	17	2	15
IAGIVDDINKAISEILEK	1	2	0CG11064-PA	1a	17	10	7
AAEGVTHEFK	0	1	0CG11064-PA	1a	17	6	11
LNGNLVEYPQH	0	1	0CG11064-PA	1a	17	2	15
GPAGQHDFGDEFTVK	0	1	0CG11064-PA	1a	17	2	15
GFSDVQVGVIV	0	1	0CG11064-PA	1a	17	10	7
TEIVSDCR	0	2	0CG11064-PA	1a	17	6	11
HNSEMSFDFTPNFDAD	0	1	0CG11314-PA	1a	17	13	4
WQVEEQQR	0	2	0CG11527-PA	1a	17	9	8
GSTAAHQVGSNVEFADNANAGNK	0	1	0CG15825-PA;0CG15825-PB	2b	17	4	13
VTTTASAPQLVQPVAS	0	1	0CG15825-PA;0CG15825-PB	2b	17	13	4
WEDNEEIK	0	2	0CG17109-PA	1a	17	4	13
SLLEAGTIVPLPK	0	2	0CG17725-PA	1a	17	8	9
TVLIGSDGR	0	2	0CG18067-PA	1a	17		17
PELAHYFEENFLGK	0	1	00CG1469-PA;00CG1469-PB;00CG1469-PC	1b	16	8	8
VVFDTGSSNLWVPSK	0	2	00CG1548-PA	1a	16	2	14
NPEFNVNYQVK	0	2	00CG1780-PA;00CG1780-PB	1b	16	13	3
NYYNNQISTTIK	0	1	00CG2233-PA	1a	16	10	6
SGTGQDEFVIIGH	0	1	00CG2233-PA	1a	16	6	10
NIYEYNQESNWLTMMK	0	1	00CG2559-PA	1a	16	16
YTKEQLLMPGVTLK	1	2	00CG2559-PA	1a	16	16
EYTNYGHFDYSFFNDYYTK	0	2	00CG2559-PA	1a	16	16
GLPGVPVPDPLEVPNVK	0	1	00CG3246-PA	1a	16	3	13
IADKAFLMK	1	2	00CG4178-PA	1a	16	16
IHNIVEMGYY	0	1	00CG4178-PA	1a	16	16
KPEAIEFIGNML	0	1	00CG4178-PA	1a	16	16
KPEAIEFIGNMLQGNVD	0	1	00CG4178-PA	1a	16	16
DWAHGQLK	0	2	00CG4408-PA	1a	16	2	14
SPAGVGSITK	0	2	00CG4464-PA;00CG4464-PB;00CG4464-PC	1b	16	11	5
SQFTDLVGNIK	0	2	00CG4472-PA	1a	16	3	13
TQGPAPAGPQSK	0	1	00CG4559-PA;00CG4559-PB;00CG4559-PC	1b	16	4	12
IPLDEVR	0	2	00CG5779-PA;0CG10379-PA	1a	16	5	11
SSGAYIFRPNENK	0	2	00CG6206-PA;00CG6206-PB	2b	16	9	7
ITGGSNAAVGQFPYQVGLSLK	0	2	00CG6467-PA	1a	16	9	7
DYAFEGVHIDAVHMPE	0	1	00CG6806-PA	1a	16	16
LANGFGEIPEFF	0	1	00CG6821-PA	1a	16	16
YDFPLDISEPHN	0	1	00CG6821-PA	1a	16	14	2
DFPLDISEPHNAFPDR	0	1	00CG6821-PA	1a	16	16
SPVLEPSDAPDAIITQDPR	0	1	00CG6917-PA	1a	16	4	12
DVEMRPDEQIISR	0	2	00CG6917-PA	1a	16	13	3
SLAEWGSPAALETELR	0	2	00CG6953-PA;00CG6953-PB	2b	16	15	1
LLENGPDK	0	1	00CG6953-PA;00CG6953-PB	2b	16	16
DEEVAIQPDSGAK	0	1	00CG7088-PA;00CG7088-PB;00CG7088-PC;00CG7088-PD	1b	16		16
ADEQVVGGVSQLEGNSR	0	1	00CG8050-PA	1a	16	7	9
GTDEEALEVK	0	2	00CG9077-PA	1a	16	10	6
QFLSAAQSVDFSK	0	2	00CG9453-PA;00CG9453-PB;00CG9453-PD;00CG9453-PE;00CG9453-PF;00CG9453-PG;00CG9453-PH;00CG9453-PI;00CG9453-PJ;00CG9453-PK;00CG9453-PL	2b	16	7	9
LVLVNAIHFK	0	2	00CG9453-PA;00CG9453-PB;00CG9453-PD;00CG9453-PE;00CG9453-PF;00CG9453-PG;00CG9453-PH;00CG9453-PI;00CG9453-PJ;00CG9453-PK;00CG9453-PL	2b	16	9	7
LTTLSQITQSLYETK	0	2	00CG9453-PA;00CG9453-PB;00CG9453-PD;00CG9453-PE;00CG9453-PF;00CG9453-PG;00CG9453-PH;00CG9453-PI;00CG9453-PJ;00CG9453-PK;00CG9453-PL	2b	16	3	13
GHIYDVLK	0	2	0CG10120-PA;0CG10120-PB	2b	16	11	5
ITYVDGSLITDTK	0	2	0CG10363-PA	1a	16	14	2
VIVFEETK	0	1	0CG11064-PA	1a	16	3	13
FHFDYQQNLK	0	2	0CG11331-PA	1a	16	3	13
FHFDYQQNLKETLR	1	2	0CG11331-PA	1a	16	2	14
FSDMGLIVDNGR	0	2	0CG11527-PA	1a	16	10	6
HGDEPLSEIHPGLAEAFK	0	2	0CG14984-PB	1a	16	10	6
EEQLPQAGIANR	0	2	0CG15828-PA;0CG15828-PB	2b	16	14	2
SGHHNVVGSLDYPASR	0	2	0CG15828-PA;0CG15828-PB	2b	16	11	5
SFNADVHR	0	2	0CG17489-PA;0CG17489-PB;0CG17489-PC	2a	16	8	8
SGETEDSFIGDLVVGLSTGQIK	0	2	0CG17654-PA;0CG17654-PB;0CG17654-PC;0CG17654-PD;0CG17654-PE	2b	16	7	9
TDSHINMQTVR	0	2	0CG31150-PA	1a	16	12	4
VVGNGIASQNE	0	2	0CG33307-PA	1a	16	15	1
TLLEGEESR	0	2	Cont0000025;Cont0000050;Cont0000077;Cont0000178	CONT	16	12	4
SGGGFSSGSAGIINYQR	0	2	Cont0000025;Cont0000178	CONT	16	7	9
IKFEMEQNLR	1	2	Cont0000099;Cont0000195;Cont0000219	CONT	16	6	10
HGVQELEIELQSQLSK	0	2	Cont0000099;Cont0000219	CONT	16	7	9
NIDVLEGNEQFINAAK	0	1	Cont0000179	CONT	16	5	11
ITHPNFNGNTLDNDIMLIK	0	1	Cont0000179	CONT	16	5	11
AEHALAEGLK	0	2	00CG2171-PA;00CG2171-PB;00CG2171-PC	2b	15	2	13
PLMFEDHIK	0	1	00CG4178-PA	1a	15	15
MFEDHIK	0	1	00CG4178-PA	1a	15	13	2
FFEAYKAHALLPK	1	2	00CG4178-PA	1a	15	15
TMAVIHR	0	1	00CG4178-PA	1a	15	9	6
AIEFIGNMLQGNVDAMDK	0	1	00CG4178-PA	1a	15	14	1
GMPMQMFFMVVPYVAPAHEQF	0	1	00CG4178-PA	1a	15	15
STAGDTHLGGEDFDNR	0	2	00CG4264-PA;00CG4264-PB;00CG4264-PC;00CG4264-PD;00CG4264-PE;00CG4264-PF;00CG5436-PA;00CG5834-PA;00CG6489-PA;0CG18743-PA;0CG31359-PA;0CG31366-PA;0CG31449-PA	3b	15	10	5
EAQEWIEAIIAEK	0	2	00CG4696-PA;00CG4696-PB	1b	15	13	2
VNSSGGQFK	0	2	00CG4696-PA;00CG4696-PB	1b	15	7	8
GATQAGQNLGAGR	0	2	00CG4696-PA;00CG4696-PB	1b	15	6	9
VSELPTLK	0	2	00CG5177-PA	1a	15	1	14
VLAAIDQGYVEDSSGNR	0	2	00CG5779-PA	1a	15	8	7
IGVENTEDNR	0	1	00CG6058-PB;00CG6058-PC;00CG6058-PD;00CG6058-PE;00CG6058-PH;00CG6058-PI	2b	15	10	5
MFLLSSLYFK	0	2	00CG6680-PA;00CG6680-PB	1b	15		15
QQVLVSYTLAQR	0	2	00CG6687-PA	1a	15	3	12
HFDSDISNAVNVEPAVEGSADPLYTFGR	0	1	00CG6806-PA	1a	15	15
ISNAVNVEPAVEGSADPLYTFGR	0	1	00CG6806-PA	1a	15	15
NFFELEHFK	0	1	00CG6806-PA	1a	15	15
NFEFTIDSDKVQK	1	1	00CG6821-PA	1a	15	15
YDFPLDISEPHNAFPDRLVLPK	1	2	00CG6821-PA	1a	15	15
DSPSPVHDPPSVSGAANSGPTK	0	1	00CG6863-PA;00CG6863-PB	1b	15	3	12
YTYGKPVK	0	2	00CG7052-PA;00CG7052-PB;00CG7052-PC;00CG7052-PD;00CG7052-PE	2b	15	3	12
ESGEFPEVGK	0	2	00CG7052-PA;00CG7052-PB;00CG7052-PC;00CG7052-PD;00CG7052-PE	2b	15	3	12
FVDDGLISLIVR	0	1	00CG7070-PA;00CG7070-PB	2b	15	9	6
PAQENAPVEAEK	0	1	00CG7088-PA;00CG7088-PB;00CG7088-PC;00CG7088-PD	1b	15	4	11
SGEAPKPVDQQK	0	2	00CG7088-PA;00CG7088-PB;00CG7088-PC;00CG7088-PD	1b	15	5	10
MIESSILSPNR	0	1	00CG8193-PA	1a	15	2	13
DSSEPPYSEAR	0	1	00CG8280-PA;00CG8280-PB	1b	15	1	14
APANITTEVK	0	1	00CG8280-PA;00CG8280-PB	1b	15	11	4
HLEEMPK	0	1	00CG8502-PA;00CG8502-PC	2b	15	15
GILGYTDEEVVSTDFLSDTHSSVFDAK	0	2	00CG8893-PA;00CG8893-PB	1b	15	8	7
FKGTVAAEGGFLVVNGQK	1	2	00CG8893-PA;00CG8893-PB;0CG12055-PA;0CG12055-PB	3b	15	10	5
DSTVGFYGFGGIGQAIAK	0	2	00CG9331-PA;00CG9331-PB;00CG9331-PC;00CG9331-PD;00CG9331-PE	2b	15	10	5
STAEVESVLTEHPR	0	1	00CG9390-PA;00CG9390-PB;00CG9390-PC	2b	15	3	12
DFASYLPHK	0	2	0CG10363-PA	1a	15	11	4
VPNDSDDTSLK	0	1	0CG11064-PA	1a	15	6	9
ASQLLPNAPK	0	1	0CG11064-PA	1a	15	9	6
AILEQNWQK	0	1	0CG11064-PA	1a	15	4	11
ISDGEGFNVDLELPR	0	1	0CG11064-PA	1a	15	8	7
ILNLADLDIK	0	1	0CG11064-PA	1a	15	7	8
AAAPAAAEAEPK	0	1	0CG11131-PA	1a	15	1	14
TLTSESSPVK	0	2	0CG11313-PA	1a	15	3	12
ANDHLPK	0	2	0CG14629-PA	1a	15	8	7
GNVIINGDCR	0	1	0CG15065-PA;0CG16844-PA;0CG18108-PA	3b	15		15
QVGSNVEFADNANAGNK	0	1	0CG15825-PA;0CG15825-PB	2b	15	7	8
VTTTASAPQLVQPVASSR	0	2	0CG15825-PA;0CG15825-PB	2b	15	13	2
KEDYIGALK	1	2	0CG17337-PA	1a	15	9	6
VNDTLGPELIK	0	1	0CG17654-PA;0CG17654-PB;0CG17654-PC;0CG17654-PD;0CG17654-PE	2b	15		15
NMLSADEITPR	0	2	0CG18525-PA;0CG18525-PB	1b	15	3	12
IIQSETDPH	0	1	0CG31150-PA	1a	15	10	5
LALDIEIATYR	0	2	Cont0000002;Cont0000016;Cont0000024;Cont0000025;Cont0000050;Cont0000077;Cont0000085;Cont0000095;Cont0000116;Cont0000125;Cont0000131;Cont0000165;Cont0000169;Cont0000178;Cont0000220;Cont0000228;Cont0000229	CONT	15	3	4
FAGTAVVNGVFK	0	1	00CG1633-PA;00CG1633-PB	1b	14	8	6
EDFPALPGPR	0	2	00CG2145-PA	1a	14	8	6
THGHGQTYEHEFGSMYQTSD	0	1	00CG2559-PA	1a	14	14
HEFGSMYQTSDYMYMK	0	1	00CG2559-PA	1a	14	14
LYLYNEESK	0	1	00CG2559-PA	1a	14	14
STDFAWTVK	0	2	00CG2559-PA	1a	14	14
VHFQQEDPQGLPGVPVPDPLEVPNVK	0	1	00CG3246-PA	1a	14	13	1
GGIGLDTSK	0	1	00CG3481-PC;00CG3481-PE;00CG3481-PF;00CG3481-PH;00CG3481-PI	1b	14	1	13
TTPLLIGSVK	0	2	00CG3523-PA;00CG3523-PB	2b	14	14
AAAGVPEANITSGGSSR	0	1	00CG3523-PA;00CG3523-PB	2b	14	4	10
MGLGEHWYTEDK	0	1	00CG4178-PA	1a	14	14
YTKEQLLMPGVTMK	1	2	00CG4178-PA	1a	14	14
NPEEADYSAPIYHPDGSK	0	2	00CG4475-PA	1a	14	7	7
NPEEADFSAPTYEAVGQNR	0	2	00CG4559-PA;00CG4559-PB;00CG4559-PC	1b	14	9	5
LSEASQAADESER	0	2	00CG4898-PA;00CG4898-PB;00CG4898-PC;00CG4898-PD;00CG4898-PE;00CG4898-PF;00CG4898-PG;00CG4898-PH;00CG4898-PI;00CG4898-PJ;00CG4898-PK;00CG4898-PL	2b	14	4	10
DGEYQVILK	0	2	00CG5390-PA	1a	14	4	10
VYPTTGPTEVVNK	0	1	00CG5779-PA	1a	14	2	12
YFDSQALEWAEHYK	0	1	00CG6806-PA	1a	14	14
AQYETFDFYMEK	0	2	00CG6821-PA	1a	14	14
IVGNYLQGNADTFDKY	1	1	00CG6821-PA	1a	14	11	3
SGPDVLFRGDTPFMVLVR	1	2	00CG7219-PA	1a	14	2	12
FVTSLNPGPNTIR	0	2	00CG8193-PA	1a	14	1	13
TGANPGFHEAVGD	0	1	00CG8827-PA;00CG8827-PB	1b	14	6	8
VTAATSEAEQK	0	2	00CG9242-PA	1a	14	12	2
NAEALDAAGPQLK	0	1	00CG9331-PA;00CG9331-PB;00CG9331-PC;00CG9331-PD;00CG9331-PE	2b	14	5	9
QTAVLVNIAR	0	2	00CG9331-PA;00CG9331-PB;00CG9331-PC;00CG9331-PD;00CG9331-PE	2b	14	12	2
VDAVLAAGSSK	0	2	00CG9780-PA	1a	14	1	13
LDQDLDK	0	2	0CG10120-PA;0CG10120-PB	2b	14	9	5
QILTPTEVEQLQK	0	2	0CG10160-PA	1a	14	9	5
YKPGDTINYR	0	2	0CG10363-PA	1a	14	3	11
LLVEVLPGEK	0	2	0CG10658-PA	1a	14	3	11
EESNPAQEFL	0	1	0CG11051-PA	1a	14		14
TVNQVGGFISSNLK	0	1	0CG11064-PA	1a	14	14
SQHGFLPR	0	1	0CG11064-PA	1a	14	7	7
AVEGGINNDK	0	1	0CG11064-PA	1a	14	7	7
GLSQGNIDAQLSDTPFGSNK	0	1	0CG11064-PA	1a	14	8	6
SQGNIDAQLSDTPFGSNK	0	1	0CG11064-PA	1a	14	6	8
TLIIVDLR	0	1	0CG11064-PA	1a	14		14
GFWHIVESEINK	0	1	0CG11064-PA	1a	14	5	9
LEADQSIAPIIDGIR	0	1	0CG11064-PA	1a	14	5	9
AIGEIVKPIN	0	1	0CG11064-PA	1a	14	10	4
EGSYFEVADNLALK	0	2	0CG11064-PA	1a	14	13	1
TAIEFDNNQFK	0	1	0CG11064-PA	1a	14	2	12
QFATTFQGSFFR	0	2	0CG11331-PA	1a	14	4	10
LQDQGLIEMQK	0	2	0CG11527-PA	1a	14	8	6
KQQEMPYEQVER	1	2	0CG11527-PA	1a	14	13	1
AQVDDSALGK	0	1	0CG15825-PA;0CG15825-PB	2b	14	8	6
SSDFNVDLTK	0	2	0CG15828-PA;0CG15828-PB	2b	14	4	10
KAVETAEPAEK	1	2	0CG16885-PA;0CG16885-PB	2b	14	9	5
LVLANAAYLK	0	2	0CG18525-PA;0CG18525-PB	1b	14	3	11
HLPQKPESR	0	2	0CG31150-PA	1a	14	5	9
YPSLTPEER	0	1	0CG31509-PA	1a	14	14
FVNEHTDAIIIDGVPIQGGR	0	2	0CG31509-PA	1a	14	14
SEINTIPR	0	2	0CG31821-PA	1a	14	2	12
MYDGITELIK	0	1	0CG32031-PA;0CG32031-PB;0CG32031-PC;0CG32031-PD;0CG32031-PE;0CG32031-PF	2b	14	7	7
IRLENEIQTYR	1	2	Cont0000030;Cont0000045;Cont0000126;Cont0000158;Cont0000160	CONT	14	8	6
DAEAWFNEK	0	2	Cont0000030;Cont0000126;Cont0000158;Cont0000160	CONT	14	2	12
TLNDMRQEYEQLIAK	1	2	Cont0000099;Cont0000195;Cont0000219	CONT	14	10	4
GSGFGGGSGFGGGSGFSGGGFGGGGFGGGR	0	1	Cont0000146;Cont0000242	CONT	14	5	9
YEELQVTVGR	0	2	Cont0000146;Cont0000242	CONT	14	5	9
LGEHNID	0	1	Cont0000172;Cont0000179	CONT	14	10	4
DTVDPENNK	0	2	00CG1780-PA;00CG1780-PB	1b	13	4	9
INVGIATYGR	0	2	00CG1780-PA;00CG1780-PB	1b	13	9	4
YYVTIIDAPGHR	0	2	00CG1873-PA;00CG1873-PB;00CG1873-PC;00CG1873-PD;00CG8280-PA;00CG8280-PB	3b	13	11	2
LPLQDVYK	0	2	00CG1873-PA;00CG1873-PB;00CG1873-PC;00CG1873-PD;00CG8280-PA;00CG8280-PB	3b	13	11	2
VNEHVTPNER	0	1	00CG2145-PA	1a	13	4	9
MLGATNPADSLPGTIR	0	1	00CG2210-PA	1a	13	1	12
TCDAVAPPPGCK	0	2	00CG2444-PA	1a	13		13
NYYELETYGNFEMLDK	0	2	00CG2559-PA	1a	13	13
SLPFGYPFDR	0	1	00CG2559-PA;00CG4178-PA	3b	13	13
QIENSATDAR	0	2	00CG2852-PA	1a	13	10	3
IIENSSGAVK	0	1	00CG3523-PA;00CG3523-PB	2b	13	4	9
ILIHAGSGGVGQ	0	1	00CG3523-PA;00CG3523-PB;00CG3524-PA	3b	13		13
AEEPAVAKPL	0	1	00CG3604-PA	1a	13	1	12
FYFEESYYTHYDMYMK	0	2	00CG4178-PA	1a	13	13
YMPVDYTR	0	1	00CG4178-PA;00CG6821-PA	3b	13	13
HQFSEVTSLK	0	2	00CG4475-PA	1a	13	9	4
VNDIADVDQYFPGLLR	0	2	00CG4634-PA;00CG4634-PB	2b	13	1	12
LINVLSPNAVPK	0	2	00CG4696-PA;00CG4696-PB	1b	13	3	10
TYGFDGLDVAWQFPK	0	2	00CG5210-PA	1a	13	9	4
QEASVIGESGAR	0	2	00CG5779-PA	1a	13	5	8
SSADLAAGLDFGPTTDR	0	2	00CG5779-PA	1a	13	4	9
TFNVTNNGAR	0	1	00CG5779-PA	1a	13	4	9
GVTLESQAVPIPQVLIDIK	0	2	00CG6206-PA;00CG6206-PB	2b	13	5	8
SDSSNQEYIIELSPMEIR	0	2	00CG6206-PA;00CG6206-PB	2b	13	4	9
KPLVIEDIEVAPPK	0	2	00CG6598-PA	1a	13	11	2
DNIYNVVIR	0	1	00CG6806-PA	1a	13	13
VEPAVEGSADPLYTFGR	0	1	00CG6806-PA	1a	13	13
IHVNEGMF	0	1	00CG6821-PA	1a	13	4	9
IHVNEGMFVYALTLAVIHKPEFEGL	0	1	00CG6821-PA	1a	13	13
DGQVFDLHKPEAIK	0	1	00CG6821-PA	1a	13	2	11
SFSGNALDPWVIQK	0	1	00CG6917-PA	1a	13	8	5
TGLIGGSGTAEIELK	0	2	00CG7070-PA;00CG7070-PB	2b	13	8	5
VFVDDGLISLIVR	0	2	00CG7070-PA;00CG7070-PB	2b	13	8	5
DPTANFTPR	0	2	00CG7254-PA;00CG7254-PB	1b	13	4	9
SEQISTAGTEASGTGNMK	0	1	00CG7254-PA;00CG7254-PB	1b	13	8	5
VHASEELV	0	1	00CG7592-PA	1a	13	13
ASEELVEK	0	1	00CG7592-PA	1a	13	13
DTEHGFDVHK	0	1	00CG7592-PA	1a	13	12	1
RDPIAEGYFPK	1	1	00CG8193-PA	1a	13	1	12
WHSYIDR	0	2	00CG8193-PA	1a	13		13
VLIVGGGDGGVAR	0	2	00CG8327-PA;00CG8327-PB	2b	13	1	12
LLTLDNVVVLPH	0	1	00CG9331-PA;00CG9331-PB;00CG9331-PC;00CG9331-PD;00CG9331-PE	2b	13	5	8
INDGQISR	0	2	0CG10112-PA	1a	13	1	12
NWPETDVR	0	2	0CG10120-PA;0CG10120-PB	2b	13		13
LNWENFKPY	0	1	0CG10363-PA	1a	13	3	10
GLVGDLLGPVVK	0	1	0CG10363-PA	1a	13	3	10
IIDLDEQILAK	0	1	0CG10363-PA	1a	13	10	3
SSDYVQSEDADIR	0	2	0CG10593-PA	1a	13	5	8
IPVPMMQAMEGGAAAPEESQRPH	0	1	0CG10596-PA;0CG10596-PB;0CG10596-PC	2b	13	5	8
QSDSETLLELAAFPHPN	0	1	0CG11064-PA	1a	13	13
VGGFISSNLK	0	1	0CG11064-PA	1a	13	3	10
SIGVPLELVAQGFAATK	0	1	0CG11064-PA	1a	13	5	8
SHDTTVVYELGNKPK	0	1	0CG11064-PA	1a	13	13
AIVDVTGTER	0	1	0CG11064-PA	1a	13	3	10
LKQEHIDNEKYIEELGQLLIK	2	2	0CG11064-PA	1a	13	7	6
LNGNLVEYPQ	0	1	0CG11064-PA	1a	13	2	11
ILDIYNSLK	0	2	0CG11064-PA	1a	13	2	11
AESEAEPEPEAADDAAK	0	1	0CG11370-PA	1a	13		13
ATNVNLPILK	0	2	0CG11400-PA	1a	13	5	8
WTIEELELR	0	2	0CG11527-PA	1a	13	8	5
VSGLEELIGSFQK	0	2	0CG12002-PA;0CG12002-PC;0CG12002-PD;0CG12002-PE	2a	13	9	4
VNSVNPGVIITELQR	0	2	0CG12171-PA	1a	13	6	7
LEALVGSTFR	0	2	0CG14476-PA;0CG14476-PB;0CG14476-PC;0CG14476-PD;0CG14476-PE	1b	13	3	10
AQEPTSHPAENENQQEQDAAVETPK	0	2	0CG14476-PA;0CG14476-PB;0CG14476-PC;0CG14476-PD;0CG14476-PE	1b	13	9	4
KVTTTASAPQLVQPV	1	1	0CG15825-PA;0CG15825-PB	2b	13	8	5
VFGNDLR	0	2	0CG15828-PA;0CG15828-PB	2b	13	2	11
VFDPEVGIIDLEQK	0	1	0CG15828-PA;0CG15828-PB	2b	13	8	5
NAQNLPNLK	0	2	0CG16756-PA	1a	13	7	6
WLGTEPELPSVILN	0	1	0CG17109-PA	1a	13		13
FVFEGMEESGSEGLDDLLLER	0	2	0CG17337-PA	1a	13		13
AAVPSGASTGVH	0	1	0CG17654-PA;0CG17654-PB;0CG17654-PC;0CG17654-PD;0CG17654-PE	2b	13	6	7
ISLTDTDFCPK	0	2	0CG31150-PA	1a	13		13
FEEFDEEDDDDRR	1	2	0CG31764-PA;0CG31764-PB;0CG31764-PC	2a	13	3	10
LWQNIFEEFK	0	1	0CG33307-PA	1a	13	7	6
SISISVAGGGGGFGAAGGFGGR	0	2	Cont0000146;Cont0000242	CONT	13	3	10
LGEHNIDVLEGNEQ	0	1	Cont0000172;Cont0000179	CONT	13	6	7
QVPDESTADEDSAFER	0	1	00CG1106-PA;00CG1106-PB;00CG1106-PD;00CG1106-PF;00CG1106-PH	2b	12		12
WEELNGEGQYDR	0	1	00CG1106-PA;00CG1106-PB;00CG1106-PD;00CG1106-PF;00CG1106-PH	2b	12	12
SFDTVSIIR	0	2	00CG1106-PA;00CG1106-PB;00CG1106-PD;00CG1106-PF;00CG1106-PH	2b	12	10	2
ATHATDAERDPELAHYFEENFLGKQAESVR	2	2	00CG1469-PA;00CG1469-PB;00CG1469-PC	1b	12	12
PSLSVYLFDEYLQKQ	1	1	00CG1469-PA;00CG1469-PB;00CG1469-PC	1b	12	6	6
GTLVITIPK	0	2	00CG1634-PA;00CG1634-PB;00CG1634-PC	2b	12	7	5
AAGVPEPK	0	2	00CG1634-PA;00CG1634-PB;00CG1634-PC	2b	12	9	3
GVFEWVSPEGEHVR	0	1	00CG2044-PA	1a	12	10	2
LVGGASLKPEFVDIINAR	0	1	00CG2171-PA;00CG2171-PB;00CG2171-PC	2b	12		12
FGSTSVPGSEK	0	2	00CG2227-PA	1a	12	1	11
QLFTEDTFQVGSL	0	1	00CG2233-PA	1a	12		12
QVGSLVQDEMVSR	0	1	00CG2233-PA	1a	12	7	5
NDDGGPMGEVR	0	1	00CG2238-PA;00CG2238-PB;00CG2238-PC	2b	12	6	6
HSDPADPPSVR	0	2	00CG2493-PA	1a	12	10	2
THGHGQTYEHEFGS	0	1	00CG2559-PA	1a	12	12
GMPMQMFFMVVPYMAPQHEQ	0	1	00CG2559-PA	1a	12	12
FDITIGGEPAGR	0	1	00CG2852-PA	1a	12	4	8
MSNEITQPVETIK	0	1	00CG3523-PA;00CG3523-PB	2b	12	1	11
STVIVETVQK	0	1	00CG3937-PA;00CG3937-PB;00CG3937-PF;00CG3937-PG;00CG3937-PH	2b	12	2	10
DSYVGDEAQSK	0	2	00CG4027-PA;00CG4027-PB;00CG4027-PC;00CG4027-PD;00CG5178-PA;0CG10067-PA;0CG12051-PA;0CG18290-PA;0CG18290-PB	3b	12	7	5
ILVDDDVAVTGEK	0	1	00CG4087-PA	1a	12	3	9
KSSEFYWTVKDR	2	2	00CG4178-PA	1a	12	12
HWPFEVVSADGK	0	1	00CG4264-PA;00CG4264-PB;00CG4264-PC;00CG4264-PD;00CG4264-PE;00CG4264-PF	1b	12	6	6
HDLTDIGK	0	1	00CG4408-PA	1a	12		12
IDVFYPK	0	2	00CG5008-PA	1a	12		12
VLGAVSNNDDFAEVYK	0	2	00CG5527-PA	1a	12	7	5
LADPSEAGIR	0	1	00CG6186-PA	1a	12	5	7
YEIVFLATNIPALGYR	0	2	00CG6206-PA;00CG6206-PB	2b	12		12
TYYVEKLDSTEGNTR	1	2	00CG6206-PA;00CG6206-PB	2b	12	6	6
IHDHDEF	0	0	00CG6465-PA;00CG6726-PA;00CG6726-PB;00CG6733-PA;00CG6738-PA;0CG17109-PA	3b	12	10	2
IIVDEQGTTAGAVTEAALANK	0	2	00CG6680-PA;00CG6680-PB	1b	12	1	11
ELAQALNLGWALNK	0	2	00CG6687-PA	1a	12	3	9
MTIDEGLQSQIIKLPYR	1	2	00CG6687-PA	1a	12	1	11
DYAFEGVHIDAVHMPES	0	1	00CG6806-PA	1a	12	12
YDEHGHEIPLEHN	0	1	00CG6806-PA	1a	12	12
WYYLNMDYAFFLNGK	0	1	00CG6821-PA	1a	12	12
QIEYGYDPQLIYYNGIGYSYR	0	2	00CG6821-PA	1a	12	12
TADGQVFDLH	0	1	00CG6821-PA	1a	12	7	5
LVTYYDIVDFDVTNLLNDK	0	2	00CG6821-PA	1a	12	10	2
KNFVQIDSF	1	1	00CG6821-PA	1a	12	9	3
KYDFPLDISEPHNAFPDR	1	1	00CG6821-PA	1a	12	12
YDFPLDISEPHNAFPD	0	1	00CG6821-PA	1a	12	12
SDFFVPNGFFK	0	1	00CG6821-PA	1a	12	12
LNYADKKPSVFVQTDK	1	2	00CG7052-PA;00CG7052-PB;00CG7052-PC;00CG7052-PD;00CG7052-PE	2b	12	5	7
SSAPDVETAPAIPEK	0	2	00CG7088-PA;00CG7088-PB;00CG7088-PC;00CG7088-PD	1b	12	8	4
PLSNDQISQLK	0	1	00CG7584-PA	1a	12	2	10
IFYPSDAVSTER	0	1	00CG8036-PB;00CG8036-PC;00CG8036-PD	2b	12	2	10
ATLAQLATGDGPSYK	0	1	00CG8050-PA	1a	12	12
ESFVVQPGSR	0	1	00CG8193-PA	1a	12	1	11
NLDANRPAAGTPE	0	1	00CG8193-PA	1a	12	3	9
LGGANMPNEDDSPLAYFPDIQK	0	1	00CG8196-PA	1a	12	2	10
NDTVDMDTVNK	0	1	00CG8196-PA	1a	12		12
SEIADIVSPFPEKPLVDVSAEMEK	0	1	00CG8827-PA;00CG8827-PB	1b	12	6	6
NNVHIGWTTSNK	0	2	00CG8827-PA;00CG8827-PB	1b	12	6	6
TPNVSVVDLTVR	0	1	00CG8893-PA;00CG8893-PB;0CG12055-PA;0CG12055-PB	3b	12	8	4
LTEIINETHENVK	0	2	00CG9042-PA;00CG9042-PB;00CG9042-PC	2b	12	8	4
FVDVFYPGSK	0	2	00CG9042-PA;00CG9042-PB;00CG9042-PC	2b	12		12
LSGQKPGENIVFSPF	0	1	00CG9453-PA;00CG9453-PB;00CG9453-PD;00CG9453-PE;00CG9453-PF;00CG9453-PG;00CG9453-PH;00CG9453-PI;00CG9453-PJ;00CG9453-PK;00CG9453-PL	2b	12	2	10
IFVMDGYQLR	0	2	00CG9453-PA;00CG9453-PB;00CG9453-PD;00CG9453-PE;00CG9453-PF;00CG9453-PG;00CG9453-PH;00CG9453-PI;00CG9453-PJ;00CG9453-PK;00CG9453-PL	2b	12	3	9
GLGDLGANGMGIPVGK	0	1	0CG10120-PA;0CG10120-PB	2b	12		12
TVQTDYPGHSVVGTAD	0	1	0CG10363-PA	1a	12	5	7
TVQTDYPGHSVVGTADMVGGK	0	2	0CG10363-PA	1a	12	3	9
FGLVGDLLGPVVK	0	1	0CG10363-PA	1a	12	3	9
SIAIYALQK	0	2	0CG10363-PA	1a	12	12
SHTNPDGHEGYPGK	0	1	0CG10467-PA	1a	12	5	7
QGDFNEFIEK	0	1	0CG11051-PA	1a	12	6	6
GDFNEFIEK	0	1	0CG11051-PA	1a	12	7	5
TLLELAAFPHPNK	0	1	0CG11064-PA	1a	12	12
EVGNNGVAAGGR	0	1	0CG11064-PA	1a	12	8	4
GIHTQEAFSQK	0	2	0CG11064-PA	1a	12	4	8
LTSESQHPQ	0	1	0CG11064-PA	1a	12	5	7
GDFTASIDTLK	0	2	0CG11064-PA	1a	12	1	11
IDAQLSDTPFGSNK	0	1	0CG11064-PA	1a	12	6	6
EKPIIISSI	0	1	0CG11064-PA	1a	12	5	7
LDAVEHTTLIIVDLR	0	2	0CG11064-PA	1a	12	9	3
LDSFIITGNNFK	0	1	0CG11064-PA	1a	12	12
SQNGFNIAYITTVK	0	2	0CG11064-PA	1a	12	5	7
NNGEIDVK	0	1	0CG11064-PA	1a	12		12
GIVDDINK	0	1	0CG11064-PA	1a	12	1	11
SLFDQINILPQTPETSEFLQK	0	1	0CG11064-PA	1a	12	11	1
ILPQTPETSEFLQK	0	1	0CG11064-PA	1a	12	12
NCVEQIITEK	0	1	0CG11064-PA	1a	12		12
YDNIDVDEILK	0	2	0CG11390-PA	1a	12	3	9
SDAEEASPESVNQR	0	2	0CG11395-PA	1a	12	6	6
SVNVVEIEEWLR	0	1	0CG11527-PA	1a	12	6	6
QVGLEQLAPVQR	0	1	0CG11527-PA	1a	12	7	5
FEQESSGTPVK	0	1	0CG11793-PA	1a	12	2	10
LGALIGEEK	0	2	0CG11797-PA	1a	12	5	7
SLLGLLGVSTEFANENEK	0	1	0CG13962-PA	1a	12	11	1
TEIQAEIEEASPK	0	1	0CG14629-PA	1a	12	10	2
NSEGSLVGDLSLETPWK	0	1	0CG15828-PA;0CG15828-PB	2b	12	9	3
SVVEGDFELLHK	0	1	0CG15828-PA;0CG15828-PB	2b	12	10	2
SSTNSFANGGANR	0	1	0CG17032-PA	1a	12	1	11
HQNDDDDDVNDDDVNVVHR	0	2	0CG17285-PA;0CG17285-PB	2b	12	12
LGLTGDVK	0	2	0CG18135-PA;0CG18135-PB;0CG18135-PC;0CG18135-PD	2b	12	2	10
AGEWDTQTMK	0	2	0CG40160-PA;0CG40160-PB;0CG40160-PC	2b	12	8	4
GGGGSFGYSYGGGSGGGFSASSLGGGFGGGSR	0	2	Cont0000099;Cont0000219	CONT	12	3	9
IITHPNFNGNTLDNDIML	0	1	Cont0000172;Cont0000179	CONT	12	4	8
YTEDEELNK	0	2	00CG1242-PA	1a	11	6	5
VLLSVGGDK	0	2	00CG1780-PA;00CG1780-PB	1b	11		11
LSVGGDKDTVDPENNK	1	1	00CG1780-PA;00CG1780-PB	1b	11	5	6
IFSGDHVVD	0	1	00CG1780-PA;00CG1780-PB	1b	11		11
VIVNWDGVSPSAK	0	1	00CG1803-PA;00CG1803-PB;00CG1803-PC;00CG1803-PD	2b	11	2	9
QEWTDGAAALSDALDLEIKVTK	1	2	00CG2216-PA;00CG2216-PB;00CG2216-PC;00CG2216-PD	2a	11	7	4
LGQLNDIGLDTPISYQK	0	1	00CG2233-PA	1a	11	11
NPADLPK	0	2	00CG2238-PA;00CG2238-PB;00CG2238-PC	2b	11	8	3
GGNVGDAGGAADR	0	2	00CG2331-PA;00CG2331-PB;00CG2331-PC;00CG2331-PD	2b	11	7	4
EINEYEFHVPNMYFK	0	2	00CG2559-PA	1a	11	11
KFDYEMWMK	1	1	00CG2559-PA;00CG4178-PA	3b	11	11
DYTYSCGIGSGAR	0	1	00CG2559-PA;00CG4178-PA	3b	11	11
VSHVSTGGGASLELLEGK	0	1	00CG3127-PA;00CG9961-PA	1a	11	3	8
NLGDNDTVIGGTLPQR	0	1	00CG3523-PA;00CG3523-PB	2b	11	2	9
AGVPEANITSGGSSR	0	1	00CG3523-PA;00CG3523-PB	2b	11	4	7
SYSNYGHFDYTFFNDYYTK	0	2	00CG4178-PA	1a	11	11
NGFDGLDLAFQLPR	0	2	00CG4472-PA	1a	11	3	8
VHGDVGSAWK	0	2	00CG4559-PA;00CG4559-PB;00CG4559-PC	1b	11	1	10
DFTEEQLK	0	2	00CG4696-PA;00CG4696-PB	1b	11	1	10
ELPNKYLELLESPTGR	1	2	00CG5210-PA	1a	11	10	1
AGEWDTQTQTEIR	0	2	00CG5390-PA	1a	11	7	4
HETANSVTVETIEK	0	2	00CG5397-PA	1a	11	8	3
IVPIVEPEVLPD	0	1	00CG6058-PB;00CG6058-PC;00CG6058-PD;00CG6058-PE;00CG6058-PH;00CG6058-PI	2b	11	1	10
VPIVEPEVLPDGDHDLDR	0	1	00CG6058-PB;00CG6058-PC;00CG6058-PD;00CG6058-PE;00CG6058-PH;00CG6058-PI	2b	11	3	8
FEHIMENGEDASYSQPVQFNVK	0	2	00CG6206-PA;00CG6206-PB	2b	11	2	9
IKVDEVGSTAAAATILLVSR	1	2	00CG6687-PA	1a	11	4	7
SEPHNAFPDR	0	1	00CG6821-PA	1a	11	11
IDESDFFVPNGFFK	0	1	00CG6821-PA	1a	11	11
LGPLGFVSTGDR	0	2	00CG6917-PA	1a	11	4	7
ILFLDENTRPAK	0	2	00CG7052-PA;00CG7052-PB;00CG7052-PC;00CG7052-PD;00CG7052-PE	2b	11	2	9
KGVNLPGVPVDLPAVSEK	1	2	00CG7070-PA;00CG7070-PB	2b	11	1	10
GIAEVGNVTEVK	0	2	00CG7254-PA;00CG7254-PB	1b	11	3	8
DAELIIEHGK	0	1	00CG8036-PB;00CG8036-PC;00CG8036-PD	2b	11	2	9
GGQGGFGGGPGGFGGQGGFGGGQGGFGEHHR	0	1	00CG8157-PA	1a	11	6	5
VLPFNNLRDPIAEGYFPK	1	2	00CG8193-PA	1a	11	1	10
VLYGDLHNNGHT	0	1	00CG8193-PA	1a	11	1	10
VLYGDLHNNGHTFISYAHDPTSK	0	2	00CG8193-PA	1a	11	2	9
IAEELVSISR	0	2	00CG8196-PA	1a	11	3	8
ADALLVIPK	0	1	00CG8231-PA	1a	11	1	10
HGDNMLEPSTNMPWFK	0	1	00CG8280-PA;00CG8280-PB	1b	11	4	7
NIINDSGISLINPR	0	1	00CG8586-PA	1a	11	3	8
VVIEEWLPEVLGQK	0	2	00CG8913-PA	1a	11	9	2
HSFEIIH	0	1	00CG8922-PA	1a	11	5	6
HGPLSVAIDASPK	0	2	00CG8947-PA	1a	11	11
LIGPVQSDNTQVK	0	1	00CG9027-PA;00CG9027-PB;00CG9027-PC;00CG9027-PD	2b	11	3	8
LAESDFVVIASPLTK	0	1	00CG9331-PA;00CG9331-PB;00CG9331-PC;00CG9331-PD;00CG9331-PE	2b	11	11
ADMSTIAAHNVLR	0	2	00CG9331-PA;00CG9331-PB;00CG9331-PC;00CG9331-PD;00CG9331-PE	2b	11	8	3
GQEAANSGLK	0	1	00CG9682-PA	1a	11	3	8
IQQTVAVVDASGNQK	0	1	0CG10200-PA;0CG10200-PB	1b	11	1	10
TVAVVDASGNQK	0	1	0CG10200-PA;0CG10200-PB	1b	11	1	10
SFVGLLAVDQSVLLLGSNNDLNK	0	2	0CG10363-PA	1a	11	7	4
VLLLGSNNDLNK	0	1	0CG10363-PA	1a	11	3	8
GEVINVPALVFNYLPK	0	2	0CG10363-PA	1a	11	8	3
LDNEDQEYDFVDASNEVIGDQK	0	1	0CG10363-PA	1a	11		11
LALLEEEKPNQAAIDK	0	1	0CG10363-PA	1a	11	3	8
SETLLELAAFPHPNK	0	1	0CG11064-PA	1a	11	11
AEVANQISEIVNSETVNQVGGFISSNLK	0	1	0CG11064-PA	1a	11	11
QISEIVNSETVNQVGGFISSNLK	0	1	0CG11064-PA	1a	11	10	1
NQVGGFISSNLK	0	1	0CG11064-PA	1a	11	9	2
GEGFNVDLELPR	0	1	0CG11064-PA	1a	11	6	5
VTQWILK	0	2	0CG11064-PA	1a	11	11
DIDASLTLDGK	0	1	0CG11064-PA	1a	11		11
IDSSFDSVK	0	1	0CG11064-PA	1a	11		11
VLFEILNLADLDIK	0	2	0CG11064-PA	1a	11	7	4
NPIEITSEVQPNSAK	0	2	0CG11064-PA	1a	11	9	2
AGIVDDINK	0	1	0CG11064-PA	1a	11	3	8
NSLFDQINILPQTPETSEFLQK	0	1	0CG11064-PA	1a	11	11
QINILPQTPETSEFLQK	0	1	0CG11064-PA	1a	11	11
SIWVSIR	0	2	0CG11064-PA	1a	11	10	1
WVLLPPR	0	2	0CG11064-PA	1a	11	4	7
FDGALIHLIAPVK	0	2	0CG11064-PA	1a	11	8	3
LENQPLEQGAK	0	2	0CG11129-PA	1a	11	11
SDSHDPFSWHLLK	0	2	0CG11331-PA	1a	11	4	7
TKLFTDSFIETQQK	1	2	0CG11331-PA	1a	11	2	9
LFTDSFIETQQK	0	2	0CG11331-PA	1a	11	2	9
GHPGLQQPGGDF	0	1	0CG11395-PA	1a	11	2	9
DFLSPELSTAPGANR	0	1	0CG11395-PA	1a	11	10	1
NVQIEEIEQFVK	0	1	0CG11527-PA	1a	11	11
SASASGGPTGSSASASASLGK	0	1	0CG11527-PA	1a	11	4	7
EHGAPVDENR	0	2	0CG11793-PA	1a	11	7	4
MALYGSVPVIYGHGAQR	0	2	0CG14476-PA;0CG14476-PB;0CG14476-PC;0CG14476-PD;0CG14476-PE	1b	11	3	8
IFSTEFPR	0	2	0CG15293-PA	1a	11		11
SASNFGSTAAHQVGSNVEFADNANAGNK	0	1	0CG15825-PA;0CG15825-PB	2b	11	5	6
VAFVNGPNR	0	1	0CG15828-PA;0CG15828-PB	2b	11	1	10
SMDSSWEIEK	0	1	0CG15828-PA;0CG15828-PB	2b	11	5	6
SEGSLVGDLSLETPWK	0	1	0CG15828-PA;0CG15828-PB	2b	11	5	6
GGHIVGEYK	0	2	0CG15828-PA;0CG15828-PB	2b	11	7	4
ETTDISLENEVKPL	0	1	0CG15828-PA;0CG15828-PB	2b	11	3	8
ASDPAGSQDVK	0	1	0CG15828-PA;0CG15828-PB	2b	11	9	2
SVLEEDLADLR	0	1	0CG15828-PA;0CG15828-PB	2b	11		11
WQAMGDSGK	0	1	0CG15828-PA;0CG15828-PB	2b	11	2	9
GDQGEVGYTGADGPQGQR	0	2	0CG16858-PA	1a	11	9	2
VFDASIAAVNK	0	2	0CG17633-PA	1a	11	5	6
AAVPSGASTGVHE	0	1	0CG17654-PA;0CG17654-PB;0CG17654-PC;0CG17654-PD;0CG17654-PE	2b	11	3	8
VGHVNDTLGPELIK	0	1	0CG17654-PA;0CG17654-PB;0CG17654-PC;0CG17654-PD;0CG17654-PE	2b	11	2	9
SVTETGVELSNEER	0	2	0CG17870-PA;0CG17870-PB;0CG17870-PC;0CG17870-PD;0CG17870-PE;0CG17870-PF;0CG17870-PG;0CG17870-PH;0CG17870-PI;0CG17870-PJ	2b	11	8	3
LDSLAEALETTEFK	0	1	0CG31150-PA	1a	11	7	4
VPSRPQPE	0	1	0CG31764-PA;0CG31764-PB;0CG31764-PC	2a	11	11
AMSAGELAHPGTLK	0	2	0CG31821-PA	1a	11	5	6
SFNNELPSVSPSSGVNEK	0	1	0CG32694-PA;0CG32694-PC	2a	11	1	10
SKAEAESLYQSK	1	2	Cont0000025;Cont0000050;Cont0000077;Cont0000178	CONT	11	4	7
AEAESLYQSK	0	2	Cont0000025;Cont0000050;Cont0000077;Cont0000178	CONT	11	2	9
THNLEPYFESFINNLR	0	2	Cont0000025;Cont0000077;Cont0000178	CONT	11	6	5
SGFSSISVSR	0	2	Cont0000033;Cont0000038;Cont0000059;Cont0000173;Cont0000233;Cont0000236	CONT	11	11
NYSPYYNTIDDLKDQIVDLTVGNNK	1	2	Cont0000099;Cont0000195;Cont0000219	CONT	11	7	4
IITHPNFNGNTLD	0	1	Cont0000172;Cont0000179	CONT	11	3	8
GEHNIDVLEGNEQFINAAK	0	1	Cont0000179	CONT	11	3	8
FDVLGSGSADQVPDESTADEDSAFER	0	1	00CG1106-PA;00CG1106-PB;00CG1106-PD;00CG1106-PF;00CG1106-PH	2b	10		10
IEDVGEDEDADKK	1	2	00CG1242-PA	1a	10	7	3
TLDFIPQSPK	0	2	00CG1743-PB;00CG1743-PC	2a	10		10
DLDLGSSLFR	0	1	00CG1780-PA;00CG1780-PB	1b	10	3	7
TYGFDGLDLGWQFPK	0	2	00CG1780-PA;00CG1780-PB	1b	10	8	2
GFDGLDLGWQFPK	0	1	00CG1780-PA;00CG1780-PB	1b	10	4	6
FDGLDLGWQFPK	0	1	00CG1780-PA;00CG1780-PB	1b	10	8	2
SADDSGENGVWVGYEDPDTAAIK	0	2	00CG1780-PA;00CG1780-PB	1b	10		10
VGYEDPDTAAIK	0	1	00CG1780-PA;00CG1780-PB	1b	10	3	7
HNWVYIGDEEK	0	1	00CG2145-PA	1a	10	8	2
QEWTDGAAALSDALDLEIK	0	2	00CG2216-PA;00CG2216-PB;00CG2216-PC;00CG2216-PD	2a	10	5	5
YNNQISTTIK	0	1	00CG2233-PA	1a	10	10
QLFTEDTFQVGSLVQDEMVSR	0	2	00CG2233-PA	1a	10	3	7
DFVNINR	0	2	00CG2444-PA	1a	10	1	9
ENIYEYNQESNWLTMMKDVKK	2	2	00CG2559-PA	1a	10	10
NQESNWLTMMK	0	1	00CG2559-PA	1a	10	10
KSTDFAWTVKDR	2	2	00CG2559-PA	1a	10	10
YYTMMAFDGK	0	1	00CG2559-PA;00CG4178-PA	3b	10	10
TIQLNPTWPK	0	2	00CG2720-PA	1a	10	2	8
WIIDTGVSAIPK	0	2	00CG2767-PA;00CG2767-PB	2b	10	3	7
HFQQEDPQGLPGVPVPDPLEVPNVK	0	1	00CG3246-PA	1a	10	4	6
AGLGGIGLDTSK	0	1	00CG3481-PC;00CG3481-PE;00CG3481-PF;00CG3481-PH;00CG3481-PI	1b	10	2	8
FAEEVITAEPAQR	0	2	00CG3523-PA;00CG3523-PB	2b	10	5	5
LESASTNADDDEYLQLINEIHSK	0	1	00CG3523-PA;00CG3523-PB	2b	10	1	9
WIEAAQADTAATVDK	0	2	00CG3523-PA;00CG3523-PB	2b	10	5	5
LADEGAQETSTVIVETVQK	0	2	00CG3937-PA;00CG3937-PB;00CG3937-PF;00CG3937-PG;00CG3937-PH	2b	10	9	1
PLEQIEPK	0	1	00CG4046-PA	1a	10	3	7
VEDPLMFEDHI	0	1	00CG4178-PA	1a	10	10
KFFEAYK	1	2	00CG4178-PA	1a	10	10
NYYEMETYANYDMLDK	0	2	00CG4178-PA	1a	10	10
ANYDMLDK	0	1	00CG4178-PA	1a	10	10
LVDFDVTNMLNDK	0	1	00CG4178-PA	1a	10	10
ASIQTIVQEAGK	0	1	00CG4408-PA	1a	10	10
HGDVGSAWK	0	1	00CG4559-PA;00CG4559-PB;00CG4559-PC	1b	10	2	8
ADVSIVVPR	0	2	00CG4665-PA;00CG4665-PB;00CG4665-PC	1b	10	1	9
THDDGTPEKPFGH	0	1	00CG4759-PA	1a	10	1	9
DSPANSDLEK	0	2	00CG4918-PA;00CG4918-PB	1b	10	1	9
TYTFNVTNNGAR	0	1	00CG5779-PA	1a	10	3	7
AGDPVILEEAK	0	2	00CG6084-PA;00CG6084-PB	2b	10	6	4
FNSDIASDGIFR	0	2	00CG6206-PA;00CG6206-PB	2b	10	3	7
GHEGAGIVESVGEGVTNFK	0	1	00CG6598-PA	1a	10	3	7
AQSWLDANLPK	0	2	00CG6603-PA;00CG6603-PB;00CG6603-PC	1b	10	1	9
SDISMIIILPNSNK	0	2	00CG6687-PA	1a	10		10
GQWLSQFK	0	2	00CG6687-PA;0CG18525-PA;0CG18525-PB	3b	10	4	6
NYQDETEER	0	2	00CG6692-PA;00CG6692-PB;00CG6692-PC	2b	10	6	4
FEHFDSDISNAVNVEPAVEGSADPLYTFGR	0	1	00CG6806-PA	1a	10	10
VHLEAGVNHIK	0	2	00CG6806-PA	1a	10	10
IHVNEGMFVYALTLAVIHKPEFEG	0	1	00CG6821-PA	1a	10	9	1
DYSEFTGNFYFYTK	0	2	00CG6821-PA	1a	10	10
ENLSQFVND	0	1	00CG6821-PA	1a	10	10
YVMLASEGKYDFPLDISEPHNAFPDRLVLPK	2	2	00CG6821-PA	1a	10	10
FPLDISEPHNAFPDR	0	1	00CG6821-PA	1a	10	10
NFDYTYSSGVGSGTR	0	1	00CG6821-PA	1a	10	10
SGNALDPWVIQK	0	1	00CG6917-PA	1a	10	1	9
SPDGQIIPNTEK	0	2	00CG7002-PA	1a	10	6	4
KPSVFVQTDK	0	2	00CG7052-PA;00CG7052-PB;00CG7052-PC;00CG7052-PD;00CG7052-PE	2b	10	4	6
KIPDTITSWVVTGF	1	1	00CG7052-PA;00CG7052-PB;00CG7052-PC;00CG7052-PD;00CG7052-PE	2b	10		10
YVAEEADKTDDQYSLAIAAVALQLAK	1	2	00CG7052-PA;00CG7052-PB;00CG7052-PC;00CG7052-PD;00CG7052-PE	2b	10	9	1
GEEAIAKPIAQSPSAEPK	0	2	00CG7088-PA;00CG7088-PB;00CG7088-PC;00CG7088-PD	1b	10	10
AALVAFPK	0	2	00CG7219-PA	1a	10	6	4
IGDEWPVHLD	0	1	00CG7254-PA;00CG7254-PB	1b	10	3	7
AVGGSSAASASSSASASGGGR	0	1	00CG7296-PA	1a	10		10
KEALELLDATLAQLATGDGPSYK	1	2	00CG8050-PA	1a	10	8	2
QLATGDGPSYK	0	1	00CG8050-PA	1a	10	2	8
AINVTSVTGQVVAGSLNT	0	1	00CG8050-PA	1a	10	8	2
LPAYTENQLNYPGVSIAGIQVDTNGGRPNNLTTFWQQSDVDMSR	0	2	00CG8193-PA	1a	10		10
NMSIVDVNIR	0	1	00CG8193-PA	1a	10	6	4
LESHPPAPEHPR	0	1	00CG8697-PA;0CG11650-PA	3b	10	2	8
VAPIAEEDEEDVDDTGVDEK	0	1	00CG8759-PA;00CG8759-PB;00CG8759-PC	1b	10	4	6
NNVHIGWT	0	1	00CG8827-PA;00CG8827-PB	1b	10	1	9
IGPVQSDNTQVK	0	1	00CG9027-PA;00CG9027-PB;00CG9027-PC;00CG9027-PD	2b	10	3	7
FSAGLDVTDPEPLSPK	0	1	00CG9331-PA;00CG9331-PB;00CG9331-PC;00CG9331-PD;00CG9331-PE	2b	10	3	7
HWETPADQDK	0	1	00CG9390-PA	1a	10	1	9
LALFSINVYGK	0	2	00CG9453-PA;00CG9453-PB;00CG9453-PD;00CG9453-PE;00CG9453-PF;00CG9453-PG;00CG9453-PH;00CG9453-PI;00CG9453-PJ;00CG9453-PK;00CG9453-PL	2b	10	4	6
IVPSENPGDVTTVETIK	0	2	00CG9480-PA	1a	10	5	5
AAAADAAGDAADNGTSK	0	2	00CG9894-PA;00CG9894-PB	1b	10	5	5
NGLATVRPEPV	0	1	0CG10120-PA;0CG10120-PB	2b	10		10
IGSGTNLDSSR	0	1	0CG10160-PA	1a	10	3	7
ELNPILGTGEDPEK	0	2	0CG10160-PA	1a	10	5	5
IFADIESTEEEVFK	0	1	0CG10363-PA	1a	10	4	6
EFGLVGDLLGPVVK	0	1	0CG10363-PA	1a	10	7	3
LEEEKPNQAAIDK	0	1	0CG10363-PA	1a	10	5	5
ASEPVAAASEEVK	0	2	0CG10625-PH;0CG10625-PI;0CG10625-PJ	2a	10	9	1
GDNEMMPTDAK	0	2	0CG10863-PA	1a	10	3	7
SFDSILTIGASSDVPNDSDDTSLK	0	1	0CG11064-PA	1a	10		10
AGITSSLLLQANYIK	0	2	0CG11064-PA	1a	10	7	3
SLIFQRPETY	0	1	0CG11064-PA	1a	10		10
GTNYNVFEASVR	0	1	0CG11064-PA	1a	10	10
VQDLNLDVSLK	0	1	0CG11064-PA	1a	10	2	8
VVYELGNKPK	0	1	0CG11064-PA	1a	10	4	6
NGNEYKPLIEIQDNNGISNSINGYHADGK	0	2	0CG11064-PA	1a	10	9	1
TKEFSANSNLVYTAFNGEK	1	2	0CG11064-PA	1a	10	5	5
SAQHAVVSITSK	0	1	0CG11064-PA	1a	10	7	3
YGLQANIEIPK	0	1	0CG11064-PA	1a	10	5	5
SLIGNENAAYNVE	0	1	0CG11064-PA	1a	10	1	9
VNTVWNGTANDGSYDFEAQTNNMESPLK	0	2	0CG11064-PA	1a	10	9	1
IASAEVIFDIFR	0	1	0CG11064-PA	1a	10	6	4
VQILDKNPIEITSEVQPN	1	1	0CG11064-PA	1a	10	8	2
NDIVQELEADQS	0	1	0CG11064-PA	1a	10		10
AISEILEK	0	2	0CG11064-PA	1a	10	5	5
HDYLIAK	0	1	0CG11064-PA	1a	10	2	8
LNGNLVEYPQHL	0	1	0CG11064-PA	1a	10	4	6
GNVADVK	0	2	0CG11064-PA	1a	10	1	9
AFQLALDYPFR	0	2	0CG11064-PA	1a	10	5	5
GLPTNTDWFPILK	0	1	0CG11124-PA;0CG11124-PC	2a	10		10
LGPLAGEDAVK	0	2	0CG11218-PA	1a	10	3	7
HQEVPTDVER	0	2	0CG11326-PA;0CG11326-PC;0CG11326-PD;0CG11326-PE;0CG11326-PF	2a	10	3	7
LQQLVAPDNVR	0	2	0CG11331-PA	1a	10	1	9
NSLSTAEYEEK	0	2	0CG11527-PA	1a	10	7	3
TPDQNLNTELTEK	0	2	0CG12002-PA;0CG12002-PC;0CG12002-PD;0CG12002-PE	2a	10	9	1
WDLPQLVLGPK	0	1	0CG14629-PA	1a	10	1	9
SLDGIWNFVR	0	2	0CG15117-PA;0CG15117-PB;0CG15117-PC	2b	10	1	9
DVDEPLGQQR	0	2	0CG15209-PA	1a	10	4	6
VEFADNANAGNK	0	1	0CG15825-PA;0CG15825-PB	2b	10	5	5
LVTGESESVDINGK	0	1	0CG15825-PA;0CG15825-PB	2b	10	6	4
HYDGNLMITYPER	0	2	0CG15828-PA;0CG15828-PB	2b	10	10
NMATYEVTGAVR	0	2	0CG15828-PA;0CG15828-PB	2b	10	2	8
TGAFIDWIK	0	2	0CG16705-PA	1a	10	1	9
RDDDNDDNDDDDDQDIR	1	2	0CG17285-PA;0CG17285-PB	2b	10	10
TELGLFR	0	1	0CG17654-PA;0CG17654-PB;0CG17654-PC;0CG17654-PD;0CG17654-PE	2b	10		10
AHVLQLPYR	0	2	0CG18525-PA;0CG18525-PB	1b	10	3	7
PQDEGHQAPPTTGWIVR	0	1	0CG31150-PA	1a	10	1	9
GLATEESECPEK	0	1	0CG31150-PA	1a	10		10
LAVEVNGVK	0	2	0CG31150-PA	1a	10	1	9
FEEFDEEDDDDR	0	2	0CG31764-PA;0CG31764-PB;0CG31764-PC	2a	10	5	5
GAQQGGGGSGGLGDIFSSK	0	2	0CG32521-PA;0CG32521-PB	2a	10	2	8
LASGSIVPGGPVR	0	2	0CG32548-PB;0CG32548-PC	2b	10	2	8
IGADPVEHDTSK	0	2	0CG33103-PA;0CG33103-PB;0CG33103-PD	2a	10	7	3
LAADDFR	0	2	Cont0000001;Cont0000006;Cont0000013;Cont0000030;Cont0000035;Cont0000039;Cont0000045;Cont0000046;Cont0000047;Cont0000056;Cont0000080;Cont0000083;Cont0000086;Cont0000089;Cont0000108;Cont0000120;Cont0000126;Cont0000142;Cont0000144;Cont0000152;Cont0000158;Cont0000160;Cont0000161;Cont0000162;Cont0000187;Cont0000188;Cont0000189;Cont0000221;Cont0000223;Cont0000224;Cont0000241	CONT	10	5	5
IEISELNR	0	2	Cont0000025;Cont0000050;Cont0000077;Cont0000146;Cont0000178;Cont0000242	CONT	10	4	6
LLRDYQELMNTK	1	2	Cont0000025;Cont0000077;Cont0000178	CONT	10	4	6
PGVVSLPR	0	2	Cont0000042	CONT	10		10
QGVDADINGLR	0	2	Cont0000099;Cont0000195;Cont0000219	CONT	10	8	2
SLVGLGGTK	0	2	Cont0000146;Cont0000242	CONT	10	9	1
SKEEAEALYHSK	1	2	Cont0000146;Cont0000242	CONT	10	2	8
GSGSADQVPDESTADEDSAFER	0	1	00CG1106-PA;00CG1106-PB;00CG1106-PD;00CG1106-PF;00CG1106-PH	2b	9		9
AMVGIVAGGGR	0	2	00CG1263-PA;00CG1263-PB	1b	9	4	5
QGGLGSMDIPLLADK	0	2	00CG1633-PA;00CG1633-PB	1b	9	6	3
TPASVLFIGHVEYPTPMSV	0	2	00CG1857-PA	1a	9	4	5
IGGIGTVPVGR	0	2	00CG1873-PA;00CG1873-PB;00CG1873-PC;00CG1873-PD;00CG8280-PA;00CG8280-PB	3b	9	7	2
VGEGMEEGEFSEAR	0	1	00CG1913-PA;00CG2512-PA;00CG2512-PB	3b	9	5	4
KEENDFLDAVMATPVMR	1	2	00CG2145-PA	1a	9	5	4
NVVVAYEPVWAIGTGQTATPDQAQEVHAFLR	0	2	00CG2171-PA;00CG2171-PB;00CG2171-PC	2b	9	3	6
IQYGGSVTAANAK	0	2	00CG2171-PA;00CG2171-PB;00CG2171-PC	2b	9	5	4
MGLGEHWYSESNYILR	0	1	00CG2559-PA	1a	9	9
MVFHEGQ	0	1	00CG2559-PA	1a	9	9
YDYPLDLTEPH	0	1	00CG2559-PA	1a	9	8	1
SNMGHSEPASGVCSVAK	0	2	00CG3523-PA;00CG3523-PB	2b	9	3	6
DALIEDQTAK	0	2	00CG3523-PA;00CG3523-PB	2b	9		9
ELISSGQLGQVK	0	2	00CG3609-PA	1a	9	2	7
LCYVALDFEQEMATAASSSSLEK	0	2	00CG4027-PA;00CG4027-PB;00CG4027-PC;00CG4027-PD;0CG12051-PA	3b	9	9
MHVNEGMF	0	1	00CG4178-PA	1a	9	9
DAGTIAGLNVLR	0	2	00CG4264-PA;00CG4264-PB;00CG4264-PC;00CG4264-PD;00CG4264-PE;00CG4264-PF	1b	9	9
AIGIIDGVEIALEK	0	2	00CG4535-PA	1a	9	5	4
YNFDGLDLALQLPR	0	2	00CG4559-PA;00CG4559-PB;00CG4559-PC	1b	9	9
THNLIYIDNPVGTG	0	1	00CG4572-PA;00CG4572-PB;00CG4572-PC	1b	9	9
VGEISGEK	0	2	00CG4670-PA	1a	9	7	2
GLVSNEELR	0	1	00CG5080-PA;00CG5080-PB	1b	9	1	8
GFDGLDVAWQFPK	0	1	00CG5210-PA	1a	9	5	4
VGWQIDPFGHSR	0	1	00CG5322-PA;00CG6206-PA;00CG6206-PB;00CG9466-PA	3b	9	5	4
DVIFSFPVEIK	0	2	00CG5362-PA	1a	9	8	1
GLTGNVGFQPH	0	1	00CG5397-PA	1a	9	4	5
RLQDIGVENTEDNR	1	2	00CG6058-PB;00CG6058-PC;00CG6058-PD;00CG6058-PE;00CG6058-PH;00CG6058-PI	2b	9	1	8
QNEDEVGDGVEAK	0	1	00CG6084-PA;00CG6084-PB	2b	9		9
LVEEGLVK	0	2	00CG6084-PA;00CG6084-PB	2b	9	2	7
VALDYAK	0	2	00CG6206-PA;00CG6206-PB	2b	9		9
LTQGAGVMPEGTSR	0	2	00CG6598-PA	1a	9	3	6
FLLNRPFQY	0	1	00CG6680-PA;00CG6680-PB	1b	9	4	5
GFTDIPQGDEK	0	2	00CG6692-PA;00CG6692-PB;00CG6692-PC	2b	9	2	7
LNAEIPVHQPLEPDVR	0	2	00CG6705-PA;00CG6705-PB	1b	9	2	7
TDDMVWSVMYDK	0	1	00CG6806-PA	1a	9	9
DSQALEWAEHYK	0	1	00CG6806-PA	1a	9	8	1
WHLMETYPEYHK	0	1	00CG6806-PA	1a	9	9
FDYEVFSK	0	2	00CG6821-PA	1a	9	9
LTMYEKEYKDILYK	2	2	00CG6821-PA	1a	9	9
LNHKPFNFEFTIDSDK	0	2	00CG6821-PA	1a	9	9
TYSSGVGSGTR	0	1	00CG6821-PA	1a	9	9
ADFASSDNGSLK	0	1	00CG6917-PA	1a	9	6	3
ISVSVDGDNR	0	2	00CG7052-PA;00CG7052-PB;00CG7052-PC;00CG7052-PD;00CG7052-PE	2b	9	4	5
SLNPTSGIALTK	0	1	00CG7052-PA;00CG7052-PB;00CG7052-PC;00CG7052-PD;00CG7052-PE	2b	9	4	5
RGEVIAIPVVIFNYLDK	1	2	00CG7052-PA;00CG7052-PB;00CG7052-PC;00CG7052-PD;00CG7052-PE	2b	9	2	7
VITAGLDFLVSK	0	2	00CG7052-PA;00CG7052-PB;00CG7052-PC;00CG7052-PD;00CG7052-PE	2b	9	2	7
GDLGIEIPAEK	0	2	00CG7070-PA;00CG7070-PB	2b	9	6	3
SLAAADESQGK	0	1	00CG7123-PA;00CG7123-PB	1b	9	7	2
MHLTESVNLK	0	2	00CG7219-PA	1a	9	2	7
DYNQSTGAVSNPK	0	1	00CG7390-PA;00CG7390-PB	1b	9	5	4
GTIEIINDVPILKPGDK	0	2	00CG7490-PA	1a	9	5	4
GFYDTEHGFDVHK	0	1	00CG7592-PA	1a	9	9
GVVASDGETAIWIVH	0	1	00CG7780-PA	1a	9		9
AVIAVDQDELGIQGR	0	2	00CG7997-PA;00CG7997-PB	1b	9	7	2
TLGNMIESSILSPNR	0	1	00CG8193-PA	1a	9	8	1
VLYGDLHNNGH	0	1	00CG8193-PA	1a	9		9
SMMIELDKF	1	1	00CG8193-PA	1a	9		9
AANIDLEAK	0	1	00CG8196-PA	1a	9	2	7
VLEILSTLK	0	2	00CG8550-PA	1a	9	9
QATVGDVNIDKPGILDLK	0	2	00CG8629-PA	1a	9	2	7
SYQSEDLKR	1	2	00CG8827-PA;00CG8827-PB	1b	9	2	7
VINDNFEIVEGLMTTVHATTATQK	0	2	00CG8893-PA;00CG8893-PB;0CG12055-PA;0CG12055-PB	3b	9	5	4
INSDEEVNEWLK	0	1	00CG9119-PA	1a	9		9
GVDGVLWGGHEPLNAEALDAAGPQLK	0	2	00CG9331-PA;00CG9331-PB;00CG9331-PC;00CG9331-PD;00CG9331-PE	2b	9	8	1
GFGGIGQAIAK	0	1	00CG9331-PA;00CG9331-PB;00CG9331-PC;00CG9331-PD;00CG9331-PE	2b	9	7	2
TGLPALEEK	0	2	00CG9453-PA;00CG9453-PB;00CG9453-PD;00CG9453-PE;00CG9453-PF;00CG9453-PG;00CG9453-PH;00CG9453-PI;00CG9453-PJ;00CG9453-PK;00CG9453-PL	2b	9		9
LLESLDNSGNDR	0	2	00CG9928-PA	1a	9	5	4
NVLEILEPVSVQTPK	0	2	0CG10236-PA	1a	9	5	4
DYNVAVAVH	0	1	0CG10363-PA	1a	9	6	3
VQNGDQHHDGGIYFGGR	0	1	0CG10363-PA	1a	9	7	2
SDELVNFEVEK	0	2	0CG10363-PA	1a	9	5	4
RGEVINVPALVFNYLPK	1	2	0CG10363-PA	1a	9	3	6
GAPNPGFHEAVGDVIA	0	1	0CG10593-PA	1a	9	2	7
GAPNPGFHEAVGDVIALSVMSAK	0	2	0CG10593-PA	1a	9	4	5
LIENVQLTETYK	0	1	0CG11064-PA	1a	9	9
ANSPGTGSTVR	0	2	0CG11064-PA	1a	9	6	3
QAASQLLPNAPK	0	1	0CG11064-PA	1a	9	3	6
SDVGTNSLTSELR	0	1	0CG11064-PA	1a	9	8	1
SIHLTIADQSYALK	0	1	0CG11064-PA	1a	9	9
GSLVENVEIQYK	0	1	0CG11064-PA	1a	9	3	6
SLEINSH	0	1	0CG11064-PA	1a	9	9
YQYHLDSFIITGNNFK	0	2	0CG11064-PA	1a	9	6	3
YQFTANVQPT	0	1	0CG11064-PA	1a	9	9
IIYIVGDFSK	0	1	0CG11064-PA	1a	9	3	6
AWEDFIITVQK	0	2	0CG11064-PA	1a	9	7	2
VVNAAEGVTHEFK	0	1	0CG11064-PA	1a	9	6	3
AEGVTHEFK	0	1	0CG11064-PA	1a	9	3	6
IEELGQLLIK	0	1	0CG11064-PA	1a	9	5	4
EGSYFEVAD	0	1	0CG11064-PA	1a	9		9
IAPAINDIR	0	1	0CG11064-PA	1a	9		9
LINGEVQPDVVLAK	0	1	0CG11218-PA	1a	9	2	7
LVLALLAEAAGAGTQTQVELANTQTDIR	0	2	0CG11331-PA	1a	9	1	8
SEAEPEPEAADDAAK	0	1	0CG11370-PA	1a	9		9
ATAEASGIK	0	2	0CG11390-PA	1a	9	5	4
VSEIEQWIK	0	2	0CG11527-PA	1a	9	4	5
VEDQDIDK	0	1	0CG12811-PA	1a	9	3	6
TAIEAETEK	0	2	0CG13224-PA	1a	9	2	7
RVNNDFLLSR	1	2	0CG13324-PA	1a	9	3	6
GLLGVSTEFANENEK	0	1	0CG13962-PA	1a	9	7	2
ESELLEAIDK	0	2	0CG13962-PA	1a	9	9
LGDFSVIDTEFSNIR	0	2	0CG14207-PA;0CG14207-PB	2b	9	3	6
NGPEITAPK	0	1	0CG14476-PA;0CG14476-PB;0CG14476-PC;0CG14476-PD;0CG14476-PE	1b	9		9
TLHEDSAVAPEK	0	1	0CG14565-PA	1a	9		9
SPEWDLPQLVLGPK	0	1	0CG14629-PA	1a	9	3	6
SVEFPWNEDTQTGIFK	0	1	0CG14872-PA;0CG14872-PB	2b	9	5	4
KVTTTASAPQ	1	1	0CG15825-PA;0CG15825-PB	2b	9	3	6
LLSEQPK	0	2	0CG15828-PA;0CG15828-PB	2b	9	4	5
TTYNNLLDAVAR	0	2	0CG15828-PA;0CG15828-PB	2b	9	1	8
TWTLAENHWK	0	2	0CG15828-PA;0CG15828-PB	2b	9	4	5
FIYGGCGGNENR	0	2	0CG16712-PA	1a	9	1	8
GAIGLTGPR	0	2	0CG16858-PA	1a	9	7	2
QAHSLDLPVDVIYPVEK	0	2	0CG17109-PA	1a	9	3	6
AQGIPALGFSPIK	0	2	0CG17109-PA	1a	9	6	3
TDAIIIDGVPIQGGR	0	1	0CG31509-PA	1a	9	5	4
ADLFDPIIEDYHGGFK	0	1	0CG32031-PA;0CG32031-PB;0CG32031-PC;0CG32031-PD;0CG32031-PE;0CG32031-PF	2b	9	6	3
EMYDGITELIK	0	2	0CG32031-PA;0CG32031-PB;0CG32031-PC;0CG32031-PD;0CG32031-PE;0CG32031-PF	2b	9	1	8
DLDHEAVAK	0	2	0CG32372-PA	1a	9	5	4
MEEDLSKPYPGCCPK	0	2	0CG32667-PA	1a	9		9
SKPVEEQACGTEPCAPH	0	1	0CG33103-PA;0CG33103-PB;0CG33103-PC;0CG33103-PD	2b	9		9
ELTTEIDNNIEQISSYK	0	2	Cont0000030;Cont0000045;Cont0000126;Cont0000158;Cont0000160	CONT	9	3	6
HGVQELEIELQSQLSKK	1	2	Cont0000099;Cont0000219	CONT	9	1	8
FNGNTLDNDIMLIR	0	1	Cont0000172	CONT	9	2	7
DEDSAFER	0	1	00CG1106-PA;00CG1106-PB;00CG1106-PD;00CG1106-PF;00CG1106-PH	2b	8		8
GVVDSEDLPLNISR	0	2	00CG1242-PA;00CG3152-PA	1a	8	1	4
QLATGATHVHSR	0	2	00CG1469-PA;00CG1469-PB;00CG1469-PC	1b	8	8
TMVADPTK	0	2	00CG1633-PA;00CG1633-PB	1b	8	3	5
SYDYDFETGVASNPK	0	2	00CG1803-PA;00CG1803-PB;00CG1803-PC;00CG1803-PD	2b	8	7	1
SDLLPTPPPIPEAILK	0	1	00CG2044-PA	1a	8	2	6
GASQNPQTPPQWPSSTR	0	1	00CG2145-PA	1a	8	1	7
DAVAAEEVAAEK	0	2	00CG2207-PA;00CG2207-PB;00CG2207-PF	1b	8	1	7
FDLFDEAK	0	2	00CG2297-PA	1a	8	4	4
THGHGQTYEHEFGSMYQTSDY	0	1	00CG2559-PA	1a	8	8
GYYQTTDGHMIDLR	0	1	00CG2559-PA	1a	8	8
AEKFDYEMWMK	1	1	00CG2559-PA;00CG4178-PA	3b	8	8
DYEMWMK	0	1	00CG2559-PA;00CG4178-PA	3b	8	8
ELALKPQGEGYK	0	2	00CG2852-PA	1a	8	7	1
ESTLHLVLR	0	2	00CG2960-PA;00CG5271-PA;0CG11624-PA;0CG11624-PB;0CG11624-PC;0CG32744-PA;Cont0000181	3b	8	1	7
IGGSLFDEEGSK	0	2	00CG3127-PA	1a	8	4	4
HGQLDIQK	0	1	00CG3132-PA	1a	8		8
INTTDLNENSEK	0	1	00CG3523-PA;00CG3523-PB	2b	8	3	5
TTDLNENSEK	0	1	00CG3523-PA;00CG3523-PB	2b	8	4	4
PGEQQASSANANTQHTQQGNR	0	1	00CG3588-PA;00CG3588-PB;00CG3588-PC;00CG3588-PD	2b	8	4	4
TAGTAGSIQDSVK	0	2	00CG4145-PA;00CG4145-PB;00CG4145-PC	1b	8	1	7
VEIIANDQGNR	0	2	00CG4147-PA;00CG4147-PB;00CG4147-PC;00CG4147-PD;00CG4264-PA;00CG4264-PB;00CG4264-PC;00CG4264-PD;00CG4264-PE;00CG4264-PF;00CG5436-PA;00CG5834-PA;00CG6489-PA;00CG7756-PA;00CG8937-PA;0CG18743-PA;0CG31359-PA;0CG31366-PA;0CG31449-PA	3b	8	5	3
FYFEESYYTHYDM	0	1	00CG4178-PA	1a	8	8
THYDMYMK	0	1	00CG4178-PA	1a	8	8
HYDMYMK	0	1	00CG4178-PA	1a	8	8
EYMDVYYK	0	2	00CG4178-PA	1a	8	8
TTYFDLVDFDVTNMLNDK	0	1	00CG4178-PA	1a	8	8
MEIDEFYYELK	0	1	00CG4178-PA	1a	8	8
LINTMEGDQLKPEFVR	0	2	00CG4371-PA	1a	8	2	6
GPADSEDLFILSAK	0	2	00CG4408-PA	1a	8	7	1
GVNSGWMDPSNDNR	0	2	00CG4821-PA;00CG4821-PB	2a	8	4	4
KGSGESLDLGEK	1	2	00CG5008-PA	1a	8	1	7
VNSEGVADSDK	0	1	00CG5154-PA	1a	8	5	3
AINDNGYLQGSFVETVQK	0	1	00CG5362-PA	1a	8	7	1
ITGAVNQEAEFGEFPWM	0	1	00CG5390-PA	1a	8	2	6
ALPSLIVGEPEQQLK	0	2	00CG5397-PA	1a	8	3	5
LVEEVASGTNK	0	1	00CG5525-PA	1a	8	2	6
WHGFIDTVFNK	0	2	00CG5779-PA	1a	8	1	7
SFRPVGADYQPK	0	2	00CG5779-PA	1a	8	2	6
ISDYSQDSVEQPK	0	1	00CG5779-PA	1a	8	1	7
FGSEDEVTTQGLDDLAAR	0	1	00CG6058-PB;00CG6058-PC;00CG6058-PD;00CG6058-PE;00CG6058-PH;00CG6058-PI	2b	8		8
GQVTEAVK	0	2	00CG6084-PA;00CG6084-PB	2b	8	4	4
AQDDVLVAVAAPGVTR	0	2	00CG6186-PA	1a	8	4	4
IPVPYSNYR	0	2	00CG6206-PA;00CG6206-PB	2b	8	2	6
VTSYLDWIK	0	2	00CG6298-PA;00CG6467-PA;00CG6483-PA;0CG10477-PA	3b	8	6	2
VPTESGYASNLR	0	1	00CG6806-PA	1a	8	8
TYYGVPQWHR	0	2	00CG6806-PA	1a	8	8
TTYFEHFDSDISNAVNVEPAVEGSADPLYTFGR	0	1	00CG6806-PA	1a	8	8
IHVNEGMFVYAL	0	1	00CG6821-PA	1a	8	4	4
YLNMDYAFFLNGK	0	1	00CG6821-PA	1a	8	8
RGEYWIYNVQQI	1	1	00CG6821-PA	1a	8	8
DPFFYTFYKK	1	2	00CG6821-PA	1a	8	8
YYLKPYTQK	0	2	00CG6821-PA	1a	8	8
GKYDFPLDISEPHNAFPDR	1	1	00CG6821-PA	1a	8	8
NVGCESAEDSTSLK	0	2	00CG6917-PA	1a	8		8
SADSAYSTDPNK	0	1	00CG7002-PA	1a	8	3	5
QVSIVDDGTTITK	0	2	00CG7002-PA	1a	8	5	3
YNVVVSVHKADGPSQIK	1	2	00CG7052-PA;00CG7052-PB;00CG7052-PC;00CG7052-PD;00CG7052-PE	2b	8	3	5
KIPDTITSWVVTGFSLNPTSGIALTK	1	2	00CG7052-PA;00CG7052-PB;00CG7052-PC;00CG7052-PD;00CG7052-PE	2b	8	1	7
GEVIAIPVVIFNYLDK	0	2	00CG7052-PA;00CG7052-PB;00CG7052-PC;00CG7052-PD;00CG7052-PE	2b	8	2	6
HDDGSYSAFGK	0	2	00CG7052-PA;00CG7052-PB;00CG7052-PC;00CG7052-PD;00CG7052-PE	2b	8	1	7
VDDGLISLIVR	0	1	00CG7070-PA;00CG7070-PB	2b	8	6	2
KDAAVAEEPAK	1	2	00CG7088-PA;00CG7088-PB;00CG7088-PC;00CG7088-PD	1b	8	3	5
VVNNDPIVGDK	0	1	00CG7254-PA;00CG7254-PB	1b	8	1	7
QIQGGFFSPGNPNEFK	0	1	00CG7254-PA;00CG7254-PB	1b	8	2	6
YTATLPVLR	0	2	00CG7291-PA	1a	8	8
GGSANANANAVAN	0	1	00CG7299-PA	1a	8	5	3
HVIIPAQNTGLGPEK	0	1	00CG7490-PA	1a	8	8
AEAGLFPIADLNNLR	0	1	00CG8036-PB;00CG8036-PC;00CG8036-PD	2b	8	5	3
VTVFDVPDSFLTDR	0	2	00CG8193-PA	1a	8	8
DRIYEAIHQGFVMDER	1	2	00CG8193-PA	1a	8		8
FLTPNMSIVDVNIR	0	1	00CG8193-PA	1a	8		8
ALDAILPPARPTDK	0	1	00CG8280-PA;00CG8280-PB	1b	8	6	2
IGNLPEEK	0	2	00CG8550-PA	1a	8	3	5
GSNITDENEK	0	1	00CG8827-PA;00CG8827-PB	1b	8	4	4
SIIEKPTDGR	0	2	00CG8827-PA;00CG8827-PB	1b	8	2	6
IGINGFGR	0	2	00CG8893-PA;00CG8893-PB;00CG9010-PA;0CG12055-PA;0CG12055-PB	3b	8	4	4
VNQDDLYEALK	0	1	00CG9331-PA;00CG9331-PB;00CG9331-PC;00CG9331-PD;00CG9331-PE;0CG31674-PA	3b	8	5	3
TVQVPMMSLK	0	2	00CG9453-PA;00CG9453-PB;00CG9453-PD;00CG9453-PE;00CG9453-PF;00CG9453-PG;00CG9453-PH;00CG9453-PI;00CG9453-PJ;00CG9453-PK;00CG9453-PL	2b	8		8
MFSDQAEFGK	0	2	00CG9453-PA;00CG9453-PB;00CG9453-PD;00CG9453-PE;00CG9453-PF;00CG9453-PG;00CG9453-PH;00CG9453-PI;00CG9453-PJ;00CG9453-PK;00CG9453-PL	2b	8	7	1
HFIANHPFAFYVK	0	2	00CG9453-PI;00CG9453-PJ	2a	8	5	3
HESTLGMDVK	0	2	0CG10071-PA;0CG10071-PB;0CG10071-PC	1b	8	4	4
TSVNEDGMEK	0	2	0CG10236-PA	1a	8	6	2
DYNVAVAVHQTKEPVTLK	1	2	0CG10363-PA	1a	8	7	1
ASNEVIGDQK	0	1	0CG10363-PA	1a	8	6	2
ALLSLLDSDQETADSVLNTVR	0	1	0CG10363-PA	1a	8	4	4
LLQTVEFPQGTK	0	1	0CG10363-PA	1a	8	1	7
DAHLALTPAPEENGPIFEI	0	1	0CG10527-PA	1a	8	4	4
GAPNPGFHEAVGDVIALS	0	1	0CG10593-PA	1a	8	2	6
LNETFLQAPAAST	0	2	0CG11051-PA	1a	8	8
SDLVDSTGDYVK	0	1	0CG11064-PA	1a	8		8
NQISEIVNSETVNQVGGFISSNLK	0	1	0CG11064-PA	1a	8	6	2
EVQAGNGNVAER	0	1	0CG11064-PA	1a	8	5	3
ISLDHQT	0	1	0CG11064-PA	1a	8	1	7
YSAQDININIQGNVQISGK	0	2	0CG11064-PA	1a	8	8
NIGEANDKIIAFEANGSLK	1	2	0CG11064-PA	1a	8	7	1
LGDYSAQHAVVSITSK	0	1	0CG11064-PA	1a	8	8
SLIGNENAAYN	0	1	0CG11064-PA	1a	8	4	4
ILFETTQK	0	1	0CG11064-PA	1a	8	4	4
IPADGSLFGR	0	2	0CG11064-PA	1a	8	5	3
IGLELNNGEIDVK	0	1	0CG11064-PA	1a	8	5	3
EKFEISLSESNK	1	2	0CG11064-PA	1a	8	7	1
VQILDKNPIEITSEVQPNSAK	1	2	0CG11064-PA	1a	8	4	4
SEYISENIK	0	1	0CG11064-PA	1a	8	1	7
AIGEIVKPINDAAQEV	0	1	0CG11064-PA	1a	8	6	2
VNAAEGVTHEFK	0	1	0CG11064-PA	1a	8	8
STYPGSSDHVIDFQ	0	1	0CG11064-PA	1a	8	2	6
LNGNLVEYPQHLSGLHAWR	0	2	0CG11064-PA	1a	8	8
GLLGNGNAEPYDD	0	1	0CG11064-PA	1a	8		8
AIEFDNNQFK	0	1	0CG11064-PA	1a	8	1	7
IEFDNNQFK	0	1	0CG11064-PA	1a	8		8
CDNCVEQIITEK	0	1	0CG11064-PA	1a	8		8
LTATELENVPSLNDITWER	0	1	0CG11129-PA	1a	8	8
NAQEQQQQLK	0	2	0CG11129-PA	1a	8	8
AASGDLIIIDLGSTLTNFK	0	2	0CG11129-PA	1a	8	8
INGEVQPDVVLAK	0	1	0CG11218-PA	1a	8		8
FDADTLVASLGWAK	0	1	0CG11314-PA;0CG11315-PA;0CG11315-PB	3b	8	8
APGHQQSGSHEELPTYPR	0	2	0CG11395-PA	1a	8	5	3
VKVEEIEQWIK	1	2	0CG11527-PA	1a	8	4	4
LSLIGVIERPENN	0	1	0CG11527-PA	1a	8	4	4
AGQAQGDAEVHR	0	2	0CG12163-PB	1a	8	2	6
LGGLLTIVGR	0	2	0CG12171-PA	1a	8	4	4
FDVSQYAPEEIVVK	0	2	0CG14207-PA;0CG14207-PB	2b	8	4	4
LYNLDVFEYVVDSK	0	2	0CG14476-PA;0CG14476-PB;0CG14476-PC;0CG14476-PD;0CG14476-PE	1b	8	4	4
DPEEAEKEEAAAK	1	2	0CG14792-PA;0CG14792-PB;0CG14792-PD	2b	8	6	2
IVEQPTQVT	0	1	0CG15825-PA;0CG15825-PB	2b	8		8
VQYQDNNQER	0	2	0CG17285-PA;0CG17285-PB	2b	8	8
IGGAHNLPTVSVNS	0	1	0CG17285-PA;0CG17285-PB	2b	8	8
LNAIQQDQQQDQLNGR	0	2	0CG17285-PA;0CG17285-PB	2b	8	8
QVVQDNNIEQIDR	0	2	0CG17285-PA;0CG17285-PB	2b	8	8
VFEGMEESGSEGLDDLLLER	0	1	0CG17337-PA	1a	8		8
SGQVLEVSGSK	0	2	0CG17369-PA;0CG17369-PB	1b	8	2	6
GNPTVEVDLTTELGLFR	0	2	0CG17654-PA;0CG17654-PB;0CG17654-PC;0CG17654-PD;0CG17654-PE	2b	8	1	7
FGANAILGVSLAVAK	0	2	0CG17654-PA;0CG17654-PB;0CG17654-PC;0CG17654-PD;0CG17654-PE	2b	8	2	6
SWPNLDVGHR	0	2	0CG18135-PA;0CG18135-PB;0CG18135-PC;0CG18135-PD	2b	8	7	1
QGGGSEAEQTIDK	0	2	0CG18135-PA;0CG18135-PB;0CG18135-PC;0CG18135-PD	2b	8	6	2
VDEGQPQR	0	2	0CG30503-PA;0CG30503-PB	1b	8	6	2
SLAEALETTEFK	0	1	0CG31150-PA	1a	8	5	3
FDASHELTFDSGLK	0	2	0CG31150-PA	1a	8	3	5
ENEHIPNSESDSDR	0	2	0CG31769-PA	1a	8	8
MVDSKPEPATK	0	1	0CG33494-PA	1a	8	2	6
NMGGHLADIKDEADLAAIK	1	2	0CG42295-PB	1a	8	4	4
SKAEAESLYQSKYEELQITAGR	2	2	Cont0000025;Cont0000050;Cont0000077;Cont0000178	CONT	8	4	4
GGGFSSGGFSGGSFSR	0	1	Cont0000126;Cont0000158;Cont0000160	CONT	8	5	3
LGEHNIDVLEGNEQFINAARIITHPN	1	1	Cont0000172	CONT	8	3	5
IITHPNFNGNTL	0	1	Cont0000172;Cont0000179	CONT	8		8
IITHPNFNGNTLDND	0	1	Cont0000172;Cont0000179	CONT	8	3	5
IITHPNFNGNTLDNDIMLI	0	1	Cont0000172;Cont0000179	CONT	8	3	5
VNWIQQTIAAN	0	1	Cont0000179	CONT	8		8
NGIRYEQGGVGTGFK	1	2	00CG1106-PA;00CG1106-PB;00CG1106-PD;00CG1106-PF;00CG1106-PH	2b	7	4	3
VLLSVGGDKDTVD	1	1	00CG1780-PA;00CG1780-PB	1b	7		7
YGFDGLDLGWQFPK	0	1	00CG1780-PA;00CG1780-PB	1b	7	7
DLGWQFPK	0	1	00CG1780-PA;00CG1780-PB	1b	7	1	6
NNEVADFPAPIYEL	0	1	00CG1780-PA;00CG1780-PB	1b	7		7
LIGQIVSSITASLR	0	2	00CG1913-PA;00CG2512-PA;00CG2512-PB;00CG9476-PA	3b	7	4	3
DVNAAIATIK	0	2	00CG1913-PA;00CG2512-PA;00CG2512-PB;00CG9476-PA	3b	7	5	2
LVLDDGSASSATGDIHGNIDGVFEWISPEGVHVR	0	2	00CG2043-PA	1a	7		7
NVVVAYEPVWAIGTGQ	0	1	00CG2171-PA;00CG2171-PB;00CG2171-PC	2b	7	2	5
DAIGVHFD	0	1	00CG2233-PA	1a	7	3	4
MHFNEGMF	0	1	00CG2559-PA	1a	7	7
FVMEAEKFDYE	1	1	00CG2559-PA	1a	7	7
GLGEHWYSESNYILR	0	1	00CG2559-PA	1a	7	7
HWYSESNYILR	0	1	00CG2559-PA	1a	7	7
NMDYSFFLDGK	0	1	00CG2559-PA	1a	7	7
GNFEMLDK	0	1	00CG2559-PA	1a	7	7
IQNIVELGYYQTTDGH	0	1	00CG2559-PA	1a	7	7
STDFAWTVKDR	1	2	00CG2559-PA	1a	7	7
MLNFETMMR	0	1	00CG2559-PA;00CG4178-PA	3b	7	7
FNAGAGIVR	0	2	00CG2767-PA;00CG2767-PB	2b	7	1	6
IIDTGVSAIPK	0	1	00CG2767-PA;00CG2767-PB	2b	7	1	6
VSNYDDLQEFGK	0	2	00CG2915-PA;00CG2915-PB	1b	7	5	2
QQEDPQGLPGVPVPDPLEVPNVK	0	1	00CG3246-PA	1a	7	5	2
PQGLPGVPVPDPLEVPNVK	0	1	00CG3246-PA	1a	7	2	5
DGQLATDR	0	2	00CG3246-PA	1a	7	4	3
AVEQGDNTLK	0	2	00CG3322-PA	1a	7	6	1
SLTLLVPK	0	2	00CG3359-PB;00CG3359-PC;00CG3359-PD;00CG3359-PE;00CG3359-PF;00CG3359-PG;00CG3359-PH;00CG3359-PI;00CG3359-PJ;00CG3359-PK;00CG3359-PL;00CG3359-PM;00CG3359-PN;00CG3359-PO;00CG3359-PP	2b	7	4	3
EAIIDAGLNPSDLR	0	1	00CG3523-PA;00CG3523-PB	2b	7	3	4
ALGPDATNLSLVK	0	2	00CG3523-PA;00CG3523-PB	2b	7	7
ITIPESIDNEELPLEEQTPSAVAK	0	2	00CG3523-PA;00CG3523-PB	2b	7	4	3
WGAIGDTGLVLENLGDNDTVIGGTLPQR	0	1	00CG3523-PA;00CG3523-PB	2b	7	4	3
AMDGGADVKPAAAAPA	0	1	00CG3523-PA;00CG3523-PB	2b	7	3	4
VGSGVSGGEEGAR	0	1	00CG3724-PA	1a	7	3	4
VDKPVIQDNR	0	2	00CG3937-PA;00CG3937-PB;00CG3937-PF;00CG3937-PG;00CG3937-PH	2b	7	3	4
QEYDESGPSIVHR	0	2	00CG4027-PA;00CG4027-PB;00CG4027-PC;00CG4027-PD;0CG12051-PA	3b	7	6	1
FVNLATTAPK	0	2	00CG4104-PA	1a	7	1	6
VTNDNQEALR	0	2	00CG4122-PB;00CG4122-PC;00CG4122-PD;00CG4122-PE;00CG4122-PF;00CG4122-PG;00CG4122-PH;00CG4122-PI	2b	7	5	2
FLFEIVYRVEDPLMFEDHIK	1	2	00CG4178-PA	1a	7	7
SYYTHYDMYMK	0	1	00CG4178-PA	1a	7	7
MHVNEGMFVYAL	0	1	00CG4178-PA	1a	7	7
MHVNEGMFVYALT	0	1	00CG4178-PA	1a	7	6	1
NDFHGLMLPSIY	0	1	00CG4178-PA	1a	7	6	1
NDFHGLMLPSIYE	0	1	00CG4178-PA	1a	7	7
FVFEAEKFDYEMWMK	1	2	00CG4178-PA	1a	7	7
GLGEHWYTEDK	0	1	00CG4178-PA	1a	7	7
SIAQVYFQFMHYLPK	0	2	00CG4178-PA	1a	7	7
DIDQHAVTK	0	2	00CG4464-PA;00CG4464-PB;00CG4464-PC	1b	7	4	3
LSVGGDHDIDPDHPNK	0	1	00CG4475-PA	1a	7	3	4
SAPIYHPDGSK	0	1	00CG4475-PA	1a	7	2	5
VSYDDPDSASNK	0	1	00CG4475-PA	1a	7	4	3
RDFTEEQLK	1	2	00CG4696-PA;00CG4696-PB	1b	7	1	6
NQSASGPNSQAAIK	0	2	00CG4821-PA;00CG4821-PB;00CG4821-PD	2a	7	7
NAELVEDR	0	2	00CG4821-PA;00CG4821-PB;00CG4821-PD	2a	7	5	2
LLTATESEVATQNR	0	2	00CG4843-PA;00CG4843-PB;00CG4843-PC	2b	7	2	5
VGGALQNVAGAVQNAVGNIAK	0	2	00CG4847-PA;00CG4847-PB;00CG4847-PC;00CG4847-PD;00CG4847-PE	2b	7	6	1
SAATEATER	0	2	00CG5080-PA;00CG5080-PB	1b	7	4	3
YGFDGLDVAWQFPK	0	1	00CG5210-PA	1a	7	7
EFNVAAQVK	0	1	00CG5210-PA	1a	7		7
NEPFEDFPLLGGK	0	2	00CG5269-PA	1a	7	4	3
SIHSGQSPDQWK	0	2	00CG5345-PA	1a	7	3	4
DLEQALEIASK	0	2	00CG5345-PA	1a	7	5	2
NFNNGPPPPR	0	2	00CG5654-PA	1a	7	3	4
VEVPEGYFPK	0	2	00CG5779-PA	1a	7	1	6
ANTLLTYWQK	0	2	00CG5779-PA	1a	7	1	6
LPNANLTELVGAFGN	0	1	00CG5779-PA	1a	7	7
IVPIVEPEVLPDGDHDLDR	0	2	00CG6058-PB;00CG6058-PC;00CG6058-PD;00CG6058-PE;00CG6058-PH;00CG6058-PI	2b	7	4	3
AGYKDVIER	1	2	00CG6186-PA	1a	7	7
THDDVGWLK	0	1	00CG6206-PA;00CG6206-PB	2b	7		7
LVDGPLTGVPR	0	1	00CG6253-PA	1a	7	2	5
LTAIAVHPQ	0	1	00CG6446-PA;00CG6446-PB	1b	7		7
VEETALKPFFINER	0	2	00CG6687-PA	1a	7	3	4
TLDVTSDK	0	1	00CG6806-PA	1a	7	7
VHLEAGVN	0	1	00CG6806-PA	1a	7	6	1
EPLMFEEWIK	0	1	00CG6821-PA	1a	7	7
VYKVLETGFYK	1	2	00CG6821-PA	1a	7	7
FEFTIDSDK	0	1	00CG6821-PA	1a	7	6	1
QFSNFDYTYSSGVGSGTR	0	1	00CG6821-PA	1a	7	7
FSNFDYTYSSGVGSGTR	0	1	00CG6821-PA	1a	7	7
DVKVYYVDTFAK	1	2	00CG6821-PA	1a	7	7
KYTQFGTFDYSIEY	1	2	00CG6821-PA	1a	7	7
SGIVIDDLNER	0	2	00CG6917-PA	1a	7	1	6
SAYSTDPNK	0	1	00CG7002-PA	1a	7	7
NEAVVHT	0	1	00CG7002-PA	1a	7	6	1
LSEQPVLGTWK	0	1	00CG7052-PA;00CG7052-PB;00CG7052-PC;00CG7052-PD;00CG7052-PE	2b	7		7
ATVSMER	0	2	00CG7052-PA;00CG7052-PB;00CG7052-PC;00CG7052-PD;00CG7052-PE	2b	7	2	5
LFAVVTEELTGNK	0	2	00CG7052-PA;00CG7052-PB;00CG7052-PC;00CG7052-PD;00CG7052-PE	2b	7	4	3
LKVEPEGVTLFENR	1	2	00CG7052-PA;00CG7052-PB;00CG7052-PC;00CG7052-PD;00CG7052-PE	2b	7	6	1
LQFDSPVPH	0	1	00CG7070-PA;00CG7070-PB	2b	7		7
GAGTIDASHAAAIAAVEAATK	0	2	00CG7070-PA;00CG7070-PB	2b	7	5	2
QVIDQIQGGFFSPGNPNEFK	0	2	00CG7254-PA;00CG7254-PB	1b	7	2	5
ANAESEGGGRPGFSGPGFQK	0	1	00CG7299-PA	1a	7	2	5
NLIFPNEPDV	0	1	00CG7584-PA	1a	7	2	5
YDTEHGFDVHK	0	1	00CG7592-PA	1a	7	7
IHIQLAGPGVEVHESDEVHQK	0	2	00CG7592-PA	1a	7	7
GVEVHESDEVHQK	0	1	00CG7592-PA	1a	7	6	1
SDELFPSLER	0	2	00CG7780-PA	1a	7	5	2
NQIEVWK	0	2	00CG7997-PA;00CG7997-PB	1b	7		7
QSMGFPFDR	0	2	00CG8193-PA	1a	7		7
ILEVPVHK	0	2	00CG8196-PA	1a	7	4	3
WASGSILEDYYPR	0	1	00CG8196-PA	1a	7	1	6
GTDPVLVDDK	0	2	00CG8251-PA;00CG8251-PB;00CG8251-PC	1b	7		7
VETGVLKPGTVVVFAPA	0	1	00CG8280-PA;00CG8280-PB	1b	7	3	4
FGGALDGSAR	0	2	00CG8322-PD;00CG8322-PE;00CG8322-PF	2b	7	1	6
IEDLSQQAQVAAAEK	0	2	00CG8759-PA;00CG8759-PB;00CG8759-PC	1b	7	6	1
LRDEYSGIEPPVVR	1	2	00CG8827-PA;00CG8827-PB	1b	7	6	1
TEIINETHENVK	0	1	00CG9042-PA;00CG9042-PB;00CG9042-PC	2b	7	4	3
RPFEAPLEPFEENK	0	2	00CG9312-PA	1a	7	2	5
AGAESGMDFSSR	0	2	00CG9364-PA;00CG9364-PB;00CG9364-PC;00CG9364-PD;00CG9364-PE;00CG9364-PF	2b	7	5	2
AMPDVIQNAPGLPK	0	1	00CG9390-PA;00CG9390-PB;00CG9390-PC	2b	7		7
TPQASDTIVVK	0	2	00CG9780-PA	1a	7	2	5
VAADDVSAVK	0	2	00CG9894-PA;00CG9894-PB	1b	7	1	6
LESLDNSGNDR	0	1	00CG9928-PA	1a	7	4	3
FSIQVNEGNTFGALVK	0	2	00CG9976-PA	1a	7	1	6
LTYWTSGNDLAK	0	2	00CG9976-PA	1a	7	2	5
AIVVTDGER	0	2	0CG10120-PA;0CG10120-PB	2b	7	1	6
GDLGANGMGIPVGK	0	1	0CG10120-PA;0CG10120-PB	2b	7		7
ATTLDLTGSASK	0	2	0CG10146-PA;0CG18372-PA	3b	7	2	5
SDTVSQPTDK	0	2	0CG10184-PA	1a	7	7
YVDETGEFR	0	1	0CG10363-PA	1a	7	5	2
APAEVKPGAD	0	1	0CG10363-PA	1a	7	4	3
AEVKPGADVALEIK	0	1	0CG10363-PA	1a	7	2	5
LVGDLLGPVVK	0	1	0CG10363-PA	1a	7	2	5
GITETDQSSIPTGR	0	1	0CG10467-PA	1a	7	4	3
TSNFMPDVER	0	1	0CG10467-PA	1a	7	2	5
SESDVGPESFK	0	2	0CG10530-PA;0CG10534-PA;0CG18779-PA	3b	7	3	4
FFELENEQLR	0	2	0CG10593-PA	1a	7	4	3
AEVEPAAASEVSK	0	2	0CG10625-PH;0CG10625-PI;0CG10625-PJ	2a	7	7
SLIFQRPE	0	1	0CG11064-PA	1a	7	1	6
TLNQAASQLLPNAPK	0	1	0CG11064-PA	1a	7	7
NRNEDSELR	1	2	0CG11064-PA	1a	7	5	2
ETVNQVGGFISSNLK	0	1	0CG11064-PA	1a	7	7
ENVEDVLEYYLGPK	0	1	0CG11064-PA	1a	7	7
NVEDVLEYYLGPK	0	1	0CG11064-PA	1a	7	7
QDYSLEASAK	0	1	0CG11064-PA	1a	7	6	1
FHIQSPK	0	2	0CG11064-PA	1a	7	7
GNGEIQGTFIFNAPDGR	0	2	0CG11064-PA	1a	7	7
DASLGYGAEK	0	1	0CG11064-PA	1a	7	5	2
VDIAYVIDSSFDSVKDIK	1	2	0CG11064-PA	1a	7	7
DIAYVIDSSFDSVK	0	1	0CG11064-PA	1a	7		7
TFKPLDDSTYVVTAL	0	1	0CG11064-PA	1a	7	7
EKPIIISSIAE	0	1	0CG11064-PA	1a	7	7
SIAELLGDR	0	1	0CG11064-PA	1a	7	5	2
EILNLADLDIK	0	1	0CG11064-PA	1a	7	3	4
IVQSIVSIDEQK	0	1	0CG11064-PA	1a	7	1	6
SFIITGNNFK	0	1	0CG11064-PA	1a	7	6	1
NDIVQELEADQSIAPIID	0	1	0CG11064-PA	1a	7		7
ADQSIAPIIDGIR	0	1	0CG11064-PA	1a	7	1	6
AIGEIVKP	0	1	0CG11064-PA	1a	7	3	4
INDAAQEVIK	0	1	0CG11064-PA	1a	7	6	1
NAAEGVTHEFK	0	1	0CG11064-PA	1a	7	6	1
STYPGSSDHVIDFQSW	0	1	0CG11064-PA	1a	7	5	2
NCLLNENWDVVFNK	0	1	0CG11064-PA	1a	7	3	4
ENSAALGNDYGVGK	0	1	0CG11064-PA	1a	7	4	3
AGPAGQHDFGDEFTVK	0	1	0CG11064-PA	1a	7	3	4
GQHDFGDEFTVK	0	1	0CG11064-PA	1a	7	1	6
DFGDEFTVK	0	1	0CG11064-PA	1a	7		7
YPALLTSDGGK	0	2	0CG11064-PA	1a	7	6	1
WLTATELENVPSLNDITWER	0	2	0CG11129-PA	1a	7	7
IIIDLGSTLTNFK	0	1	0CG11129-PA	1a	7	7
QEYLPPVDAAAIGDTK	0	1	0CG11131-PA	1a	7	3	4
AAAAPAAAEAEPK	0	1	0CG11131-PA	1a	7	2	5
GPLAGEDAVK	0	1	0CG11218-PA	1a	7	1	6
GHPGLQQPGGDFNR	0	2	0CG11395-PA	1a	7		7
VEEIEQWIR	0	2	0CG11527-PA	1a	7	5	2
DFTVEEFHK	0	2	0CG11527-PA	1a	7	7
VEFEMELNQER	0	1	0CG11527-PA	1a	7	5	2
HVTVEELK	0	1	0CG11527-PA	1a	7	6	1
ASASASGGPTGSSASASASLGK	0	1	0CG11527-PA	1a	7	4	3
GAAQNIIPAATGAAK	0	2	0CG12055-PA;0CG12055-PB	1b	7	4	3
NNNDYLLSR	0	2	0CG13323-PA	1a	7	1	6
SVVTQTAPPPPPNSK	0	1	0CG13877-PA	1a	7	1	6
SNDESAQDTAQQSK	0	2	0CG14422-PA	1a	7	3	4
SISPEWDLPQLV	0	1	0CG14629-PA	1a	7	2	5
SEGDQSGVEAGAK	0	2	0CG14648-PA;0CG14648-PB	2b	7	4	3
AIVAIDNPSDIFVISSR	0	1	0CG14792-PA;0CG14792-PB;0CG14792-PD	2b	7	5	2
LEQVQEEEQK	0	2	0CG14869-PA;0CG14869-PB	2b	7	6	1
SDQANPTQGVR	0	2	0CG15117-PA;0CG15117-PB;0CG15117-PC	2b	7		7
AHQVGSNVEFADNANAGNK	0	1	0CG15825-PA;0CG15825-PB	2b	7	5	2
HQVGSNVEFADNANAGNK	0	1	0CG15825-PA;0CG15825-PB	2b	7	1	6
VGSNVEFADNANAGNK	0	1	0CG15825-PA;0CG15825-PB	2b	7	4	3
ATLVFDHTPAVKPS	0	1	0CG15828-PA;0CG15828-PB	2b	7	4	3
DASDPAGSQDVK	0	2	0CG15828-PA;0CG15828-PB	2b	7		7
YEDVSPEVVR	0	2	0CG15828-PA;0CG15828-PB	2b	7	7
LGGNYDQQPK	0	1	0CG15828-PA;0CG15828-PB	2b	7		7
TLTILDELAIR	0	1	0CG15828-PA;0CG15828-PB	2b	7	4	3
IFSELWQAMGDSGK	0	2	0CG15828-PA;0CG15828-PB	2b	7	6	1
FPEGDAETR	0	2	0CG15828-PA;0CG15828-PB	2b	7	5	2
PICGLPAGIDGNGLIK	0	1	0CG16712-PA	1a	7		7
GPVGDSQPALDGVAGR	0	2	0CG16858-PA	1a	7	5	2
VQAGTSAGAGGTK	0	2	0CG17032-PA	1a	7	3	4
FGLDATAVGDEGGFAPNIQSNK	0	2	0CG17654-PA;0CG17654-PB;0CG17654-PC;0CG17654-PD;0CG17654-PE	2b	7	5	2
LANLYQEFIK	0	2	0CG17654-PA;0CG17654-PB;0CG17654-PC;0CG17654-PD;0CG17654-PE	2b	7	7
IVGDDLTVTNPK	0	1	0CG17654-PA;0CG17654-PB;0CG17654-PC;0CG17654-PD;0CG17654-PE	2b	7	1	6
TLNEDSYK	0	1	0CG17870-PA;0CG17870-PB;0CG17870-PC;0CG17870-PD;0CG17870-PE;0CG17870-PF;0CG17870-PG;0CG17870-PH;0CG17870-PI;0CG17870-PJ	2b	7		7
LAEEVQQIDFK	0	2	0CG18525-PA;0CG18525-PB	1b	7	3	4
IKVDEEGSTAAAATVLFTYR	1	2	0CG18525-PA;0CG18525-PB	1b	7	3	4
AQGNVNGIQGEYFLPGEDGK	0	2	0CG30163-PA	1a	7	5	2
LLSEMDFDSLTK	0	2	0CG31150-PA	1a	7	2	5
MNENHAADALHR	0	1	0CG31150-PA	1a	7		7
HELQFVPAVSK	0	2	0CG31217-PA	1a	7	7
LHEQGEATNVK	0	1	0CG31313-PA	1a	7	1	6
ANQYVSSLISFPLAGQSNTK	0	2	0CG31789-PA	1a	7	4	3
SAGELAHPGTLK	0	1	0CG31821-PA	1a	7	1	6
THVDPSEDR	0	1	0CG31821-PA	1a	7	4	3
AVQQQLIDDH	0	1	0CG32031-PA;0CG32031-PB;0CG32031-PC;0CG32031-PD;0CG32031-PE;0CG32031-PF	2b	7	6	1
LDGIDLWPELSGSADAPHVPR	0	2	0CG32191-PA	1a	7	4	3
LEHLQVGDFDGMIR	0	2	0CG32372-PA	1a	7	1	6
LDILDLTGNQLAELKPL	0	1	0CG32372-PA	1a	7	3	4
AVLALEPK	0	1	0CG33103-PA;0CG33103-PB;0CG33103-PC;0CG33103-PD	2b	7	3	4
LVLSDVTSADSGK	0	2	0CG33103-PA;0CG33103-PB;0CG33103-PC;0CG33103-PD	2b	7	4	3
NIEEIFNTNSNLSAQK	0	2	0CG40160-PA;0CG40160-PB;0CG40160-PC	2b	7	2	5
DTSSSEHITEH	0	1	0CG42369-PA	1a	7	3	4
DVDGAYMTK	0	2	Cont0000025;Cont0000050;Cont0000077;Cont0000178	CONT	7	3	4
FLEQQNQVLQTKWELLQQVDTSTR	1	2	Cont0000025;Cont0000077;Cont0000178	CONT	7	4	3
GSYGSGGSSYGSGGGSYGSGGGGGGHGSYGSGSSSGGYR	0	2	Cont0000025;Cont0000178	CONT	7	3	4
SQYEQLAEQNRK	1	2	Cont0000030;Cont0000045;Cont0000126;Cont0000160	CONT	7	2	5
GPAAIQK	0	2	Cont0000099;Cont0000195;Cont0000219	CONT	7	5	2
NKLNDLEEALQQAKEDLAR	2	2	Cont0000146;Cont0000242	CONT	7	5	2
GSSSGGGYSSGSSSYGSGGR	0	2	Cont0000146;Cont0000242	CONT	7	2	5
GGSGGGGSISGGGYGSGGGSGGR	0	2	Cont0000146;Cont0000242	CONT	7	3	4
GGSSSGGGYGSGGGGSSSVK	0	2	Cont0000146;Cont0000242	CONT	7	3	4
VLEGNEQFINAAR	0	1	Cont0000172	CONT	7	4	3
QSEEVTEQDR	0	1	00CG1102-PA;00CG1102-PB	2b	6	5	1
HVETNAQGET	0	1	00CG1106-PA;00CG1106-PB;00CG1106-PD;00CG1106-PF;00CG1106-PH	2b	6	5	1
IVDDFSTDADK	0	1	00CG1106-PA;00CG1106-PB;00CG1106-PD;00CG1106-PF;00CG1106-PH	2b	6		6
QHFFDVLGSGSAD	0	1	00CG1106-PA;00CG1106-PB;00CG1106-PD;00CG1106-PF;00CG1106-PH	2b	6	4	2
VEGSESAPFK	0	1	00CG1106-PA;00CG1106-PB;00CG1106-PD;00CG1106-PF;00CG1106-PH	2b	6	3	3
ADNSEPLGR	0	2	00CG1242-PA	1a	6	5	1
KEMETDEPK	1	2	00CG1242-PA	1a	6	4	2
ATHFNSYQK	0	1	00CG1469-PA;00CG1469-PB;00CG1469-PC	1b	6	4	2
RGGIVDFNTRHESSGSVSTK	2	2	00CG1469-PA;00CG1469-PB;00CG1469-PC	1b	6	6
RGTLEVDELHSLALALDTEKQLATGATHVHSR	2	2	00CG1469-PA;00CG1469-PB;00CG1469-PC	1b	6	5	1
LMKVPDPSLSVYLFD	1	1	00CG1469-PA;00CG1469-PB;00CG1469-PC	1b	6	4	2
NLIVQDVPNAPK	0	1	00CG1634-PA;00CG1634-PB;00CG1634-PC	2b	6	2	4
GDVGISNGLAWDEK	0	2	00CG1803-PA;00CG1803-PB;00CG1803-PC;00CG1803-PD	2b	6	6
FDQPAPAGTTYK	0	2	00CG1803-PA;00CG1803-PB;00CG1803-PC;00CG1803-PD	2b	6	6
SAINEVVTR	0	2	00CG1821-PA;00CG1821-PB;00CG1821-PC	1b	6	1	5
HLEGADLTLATK	0	2	00CG1857-PA	1a	6	2	4
IRDLVTPTDVDPQTQALLVNAVYFQGR	1	2	00CG1857-PA	1a	6	4	2
ILEDLVFPAEIVGK	0	1	00CG1883-PA;00CG1883-PB;00CG1883-PC;00CG1883-PD	2b	6	3	3
TPPVIAENTPK	0	2	00CG2198-PA;00CG2198-PB;00CG2198-PC	2b	6	1	5
MDTNGELGEFLFDK	0	1	00CG2216-PA;00CG2216-PB;00CG2216-PC;00CG2216-PD	2a	6	3	3
GQLNDIGLDTPISYQK	0	1	00CG2233-PA	1a	6	6
QLFTEDTFQVGSLVQ	0	1	00CG2233-PA	1a	6		6
YDYDVTEAR	0	2	00CG2238-PA;00CG2238-PB;00CG2238-PC	2b	6	6
MHFNEGMFV	0	1	00CG2559-PA	1a	6	6
ALTLAVIHR	0	1	00CG2559-PA	1a	6	6
TSLYEKEYMDVYHK	1	2	00CG2559-PA	1a	6	6
[truncated: 4,984 more rows]
