# Supplementary material for: The Hemolymph Proteome of Fed and Starved Drosophila Larvae
Source: PLoS One. 2013 Jun 20;8(6):e67208. doi: 10.1371/journal.pone.0067208 (PMC3688620; doi:10.1371/journal.pone.0067208)
Supplement: Table S2 — Complete data set (including identification of predicted small secreted globular proteins and comparison with previously published proteomic analyses of larval hemolymph). (XLS) [file pone.0067208.s002.xls]

## Sheet: hemolymph_peptideCountsByClass_
						nonstarved												starved
				total		class 1a		class 1b		class 2a		class 2b		class 3a		class 3b		class 1a		class 1b		class 2a		class 2b		class 3a		class 3b
protein	gene_symbol	primary_FBgn#	primary_annotation_ID	unique stripped peptides	spectra	unique stripped peptides	spectra	unique stripped peptides	spectra	unique stripped peptides	spectra	unique stripped peptides	spectra	unique stripped peptides	spectra	unique stripped peptides	spectra	unique stripped peptides	spectra	unique stripped peptides	spectra	unique stripped peptides	spectra	unique stripped peptides	spectra	unique stripped peptides	spectra	unique stripped peptides	spectra	novel small secreted globular	previously described
CG11064-PA	Rfabg	FBgn0087002	CG11064	643	14137	536	6138									1	1	432	7998												2,3	1. Vierstraete E, Cerstiaens A, Baggerman G, Van den Bergh G, De Loof A, et al. (2003) Proteomics in Drosophila melanogaster: first 2D database of larval hemolymph proteins. Biochem Biophys Res Commun 304: 831-838.
CG4178-PA	Lsp1beta	FBgn0002563	CG4178	246	8008	200	5423									44	1707	47	486									8	392			2. Vierstraete E, Verleyen P, Baggerman G, D'Hertog W, Van den Bergh G, et al. (2004) A proteomic approach for the analysis of instantly released wound and immune proteins in Drosophila melanogaster hemolymph. Proc Natl Acad Sci U S A 101: 470-475.
CG6821-PA	Lsp1gamma	FBgn0002564	CG6821	233	7667	222	5724									10	567	77	1240									4	136		1,5	3. Vierstraete E, Verleyen P, Sas F, Van den Bergh G, De Loof A, et al. (2004) The instantly released Drosophila immune proteome is infection-specific. Biochem Biophys Res Commun 317: 1052-1060.
CG2559-PA	Lsp1alpha	FBgn0002562	CG2559	205	4839	163	2842									42	1720	4	9									6	268			4. Verleyen P, Baggerman G, D'Hertog W, Vierstraete E, Husson SJ, et al. (2006) Identification of new immune induced molecules in the haemolymph of Drosophila melanogaster by 2D-nanoLC MS/MS. J Insect Physiol 52: 379-388.
CG11051-PA	Nplp2	FBgn0040813	CG11051	21	2128	13	743											18	1385												4	5. Guedes Sde M, Vitorino R, Tomer K, Domingues MR, Correia AJ, et al. (2003) Drosophila melanogaster larval hemolymph protein mapping. Biochem Biophys Res Commun 312: 545-554.
CG6806-PA	Lsp2	FBgn0002565	CG6806	110	1760	109	1685											14	75												2,3,5	6. Karlsson C, Korayem AM, Scherfer C, Loseva O, Dushay MS, et al. (2004) Proteomic analysis of the Drosophila larval hemolymph clot. J Biol Chem 279: 52033-52041.
CG8193-PA	PO45	FBgn0033367	CG8193	112	1679	50	227									3	32	96	1299									9	121		5,6
CG10363-PA	TepIV	FBgn0041180	CG10363	144	1181	99	518											114	663
CG1469-PA	Fer2LCH	FBgn0015221	CG1469	45	991			42	621											31	370										1,6
CG1469-PB	Fer2LCH	FBgn0015221	CG1469	45	991			42	621											31	370										1,6
CG1469-PC	Fer2LCH	FBgn0015221	CG1469	45	991			42	621											31	370										1,6
CG7592-PA	Obp99b	FBgn0039685	CG7592	30	842	30	780											10	62												1
CG5210-PA	CG5210	FBgn0013763	CG5210	44	776	29	169									1	1	32	598									3	8		3,6
CG7052-PC	TepII	FBgn0041182	CG7052	86	700	1	2					59	227					4	10					68	461						2,3
CG7052-PA	TepII	FBgn0041182	CG7052	85	692							59	227					3	4					68	461						2,3
CG7052-PB	TepII	FBgn0041182	CG7052	82	688							59	227											68	461						2,3
CG7052-PD	TepII	FBgn0041182	CG7052	82	688							59	227											68	461						2,3
CG7052-PE	TepII	FBgn0041182	CG7052	82	688							59	227											68	461						2,3
CG15828-PA	CG15828	FBgn0032136	CG15828	139	678							104	349											88	329
CG15828-PB	CG15828	FBgn0032136	CG15828	139	678							104	349											88	329
CG2216-PA	Fer1HCH	FBgn0015222	CG2216	19	662					9	162	7	202									10	179	6	119						1,2,3
CG2216-PB	Fer1HCH	FBgn0015222	CG2216	19	662					9	162	7	202									10	179	6	119						1,2,3
CG2216-PC	Fer1HCH	FBgn0015222	CG2216	19	662					9	162	7	202									10	179	6	119						1,2,3
CG2216-PD	Fer1HCH	FBgn0015222	CG2216	19	662					9	162	7	202									10	179	6	119						1,2,3
CG5779-PA	proPO-A1	FBgn0261362	CG42639	61	647	41	187											52	455									1	5		6
CG11527-PA	Tig	FBgn0011722	CG11527	100	614	86	348											53	266
CG3523-PA	CG3523	FBgn0027571	CG3523	85	502							55	191			2	4							58	289			5	18
CG3523-PB	CG3523	FBgn0027571	CG3523	85	502							55	191			2	4							58	289			5	18
CG15825-PB	fon	FBgn0032773	CG15825	63	481	2	3					52	200											44	278						1,6
CG15825-PA	fon	FBgn0032773	CG15825	62	479	1	1					52	200											44	278						1,6
CG1780-PA	Idgf4	FBgn0026415	CG1780	55	457			27	133							3	38			46	279							2	7		6
CG1780-PB	Idgf4	FBgn0026415	CG1780	55	457			27	133							3	38			46	279							2	7		6
CG1106-PB	Gel	FBgn0010225	CG1106	52	451					5	49	27	145									2	45	38	212						6
CG1106-PD	Gel	FBgn0010225	CG1106	52	451					5	49	27	145									2	45	38	212						6
CG1106-PF	Gel	FBgn0010225	CG1106	52	451					5	49	27	145									2	45	38	212						6
CG1106-PH	Gel	FBgn0010225	CG1106	52	451					5	49	27	145									2	45	38	212						6
CG17654-PA	Eno	FBgn0000579	CG17654	44	429							27	105											38	322			1	2		1,2,3,5,6
CG17654-PB	Eno	FBgn0000579	CG17654	44	429							27	105											38	322			1	2		1,2,3,5,6
CG17654-PC	Eno	FBgn0000579	CG17654	44	429							27	105											38	322			1	2		1,2,3,5,6
CG17654-PD	Eno	FBgn0000579	CG17654	44	429							27	105											38	322			1	2		1,2,3,5,6
CG17654-PE	Eno	FBgn0000579	CG17654	44	429							27	105											38	322			1	2		1,2,3,5,6
CG9331-PA	CG9331	FBgn0032889	CG9331	49	420							39	171			4	27							29	188			3	34		6
CG9331-PB	CG9331	FBgn0032889	CG9331	49	420							39	171			4	27							29	188			3	34		6
CG9331-PC	CG9331	FBgn0032889	CG9331	49	420							39	171			4	27							29	188			3	34		6
CG9331-PD	CG9331	FBgn0032889	CG9331	49	420							39	171			4	27							29	188			3	34		6
CG9331-PE	CG9331	FBgn0032889	CG9331	49	420							39	171			4	27							29	188			3	34		6
CG8280-PA	Ef1alpha48D	FBgn0000556	CG8280	37	387			17	118							9	41			18	175							11	53
CG8280-PB	Ef1alpha48D	FBgn0000556	CG8280	37	387			17	118							9	41			18	175							11	53
CG6206-PA	CG6206	FBgn0027611	CG6206	58	365							21	83			3	7	3	8					50	259			3	8		6
CG6206-PB	CG6206	FBgn0027611	CG6206	57	362							21	83			3	7	2	5					50	259			3	8
CG1106-PA	Gel	FBgn0010225	CG1106	47	357							27	145											38	212
CG2233-PA	CG2233	FBgn0029990	CG2233	32	354	21	106											25	248
CG32031-PA	Argk	FBgn0000116	CG32031	32	354							23	201											26	153						1,3,5,6
CG32031-PB	Argk	FBgn0000116	CG32031	32	354							23	201											26	153						1,3,5,6
CG32031-PC	Argk	FBgn0000116	CG32031	32	354							23	201											26	153						1,3,5,6
CG32031-PD	Argk	FBgn0000116	CG32031	32	354							23	201											26	153						1,3,5,6
CG32031-PE	Argk	FBgn0000116	CG32031	32	354							23	201											26	153						1,3,5,6
CG32031-PF	Argk	FBgn0000116	CG32031	32	354							23	201											26	153						1,3,5,6
CG7584-PA	Obp99c	FBgn0039682	CG7584	13	337	6	52											13	285
CG2216-PE	Fer1HCH	FBgn0015222	CG2216	8	321							7	202											6	119						6
CG33307-PA	CG33307	FBgn0053307	CG33307	17	311	16	147											16	164												1
CG2145-PA	CG2145	FBgn0030251	CG2145	32	308	26	187											22	121
CG2210-PA	awd	FBgn0000150	CG2210	13	307	10	84											12	223												5
CG31150-PA	CG31150	FBgn0051150	CG31150	62	301	36	126											48	175
CG14629-PA	CG14629	FBgn0040398	CG14629	20	287	12	126											18	161												1
CG31764-PA	vir-1	FBgn0043841	CG31764	25	278					15	135											22	143
CG31764-PB	vir-1	FBgn0043841	CG31764	25	278					15	135											22	143
CG31764-PC	vir-1	FBgn0043841	CG31764	24	275					14	132											22	143
CG10120-PA	Men	FBgn0002719	CG10120	22	272							12	80											19	191			1	1		3,5
CG10120-PB	Men	FBgn0002719	CG10120	22	272							12	80											19	191			1	1		3,5
CG8893-PA	Gapdh2	FBgn0001092	CG8893	18	263			5	41							9	70			3	34							10	118		5
CG8893-PB	Gapdh2	FBgn0001092	CG8893	18	263			5	41							9	70			3	34							10	118		5
CG7088-PA	bnb	FBgn0001090	CG7088	30	262			22	89											23	173
CG7088-PB	bnb	FBgn0001090	CG7088	30	262			22	89											23	173
CG7088-PC	bnb	FBgn0001090	CG7088	30	262			22	89											23	173
CG7088-PD	bnb	FBgn0001090	CG7088	30	262			22	89											23	173
CG3481-PC	Adh	FBgn0000055	CG3481	19	256			15	111											14	145										2,3,5
CG3481-PE	Adh	FBgn0000055	CG3481	19	256			15	111											14	145										2,3,5
CG3481-PF	Adh	FBgn0000055	CG3481	19	256			15	111											14	145										2,3,5
CG3481-PH	Adh	FBgn0000055	CG3481	19	256			15	111											14	145										2,3,5
CG3481-PI	Adh	FBgn0000055	CG3481	19	256			15	111											14	145										2,3,5
CG7002-PA	Hml	FBgn0029167	CG7002	63	246	30	86											52	160
CG8050-PA	Cys	FBgn0004629	CG8050	24	206	16	99											19	105									1	2
CG8827-PA	Ance	FBgn0012037	CG8827	37	206			22	62											32	144
CG8827-PB	Ance	FBgn0012037	CG8827	37	206			22	62											32	144
CG12051-PA	Act42A	FBgn0000043	CG12051	24	204											21	76											16	128
CG4027-PA	Act5C	FBgn0000042	CG4027	24	204											21	76											16	128		1,2,3,5
CG4027-PB	Act5C	FBgn0000042	CG4027	24	204											21	76											16	128		1,2,3,5
CG4027-PC	Act5C	FBgn0000042	CG4027	24	204											21	76											16	128		1,2,3,5
CG4027-PD	Act5C	FBgn0000042	CG4027	24	204											21	76											16	128		1,2,3,5
CG9453-PI	Spn4	FBgn0028985	CG9453	27	201					4	14	14	50									4	34	22	103
CG9453-PJ	Spn4	FBgn0028985	CG9453	26	199					4	14	14	50									3	32	22	103
CG7070-PA	PyK	FBgn0003178	CG7070	28	198							20	114			1	3							17	78			1	3
CG7070-PB	PyK	FBgn0003178	CG7070	28	198							20	114			1	3							17	78			1	3
CG18525-PA	Spn5	FBgn0028984	CG18525	26	197			13	47							1	3			25	141							1	6		6
CG18525-PB	Spn5	FBgn0028984	CG18525	26	197			13	47							1	3			25	141							1	6		6
CG12055-PA	Gapdh1	FBgn0001091	CG12055	14	195			1	4							9	70			1	3							10	118		5
CG12055-PB	Gapdh1	FBgn0001091	CG12055	14	195			1	4							9	70			1	3							10	118		5
CG6917-PA	Est-6	FBgn0000592	CG6917	42	194	30	84											27	110												1
CG10067-PA	Act57B	FBgn0000044	CG10067	20	192	2	11									15	48	2	24									12	109		1,2,5
CG6680-PA	Spn77Ba	FBgn0262057	CG6680	17	192			8	28											17	164
CG6680-PB	Spn77Ba	FBgn0262057	CG6680	17	192			8	28											17	164
CG11331-PA	Spn27A	FBgn0028990	CG11331	24	187	15	38											23	149
CG31509-PA	TotA	FBgn0028396	CG31509	11	187	10	139											6	48
CG6058-PB	Ald	FBgn0000064	CG6058	28	179					1	2	18	67											22	110						2,3,5,6
CG6058-PC	Ald	FBgn0000064	CG6058	28	179					1	2	18	67											22	110						2,3,5,6
CG6058-PD	Ald	FBgn0000064	CG6058	28	179					1	2	18	67											22	110						2,3,5,6
CG6058-PE	Ald	FBgn0000064	CG6058	27	177							18	67											22	110						2,3,5,6
CG6058-PH	Ald	FBgn0000064	CG6058	27	177							18	67											22	110						2,3,5,6
CG6058-PI	Ald	FBgn0000064	CG6058	27	177							18	67											22	110						2,3,5,6
CG1634-PA	Nrg	FBgn0002968	CG1634	20	166							14	48											17	118
CG1634-PB	Nrg	FBgn0002968	CG1634	20	166							14	48											17	118
CG1634-PC	Nrg	FBgn0002968	CG1634	20	166							14	48											17	118
CG8036-PB	CG8036	FBgn0037607	CG8036	29	162							15	44			3	3							24	114			1	1		5
CG8036-PC	CG8036	FBgn0037607	CG8036	29	162							15	44			3	3							24	114			1	1		5
CG8036-PD	CG8036	FBgn0037607	CG8036	29	162							15	44			3	3							24	114			1	1		5
CG17109-PA	CG17109	FBgn0039051	CG17109	24	158	11	36									1	9	21	111									1	2		1,5
CG2952-PA	CG42640	FBgn0261363	CG42640	11	158											3	32	1	5									9	121
CG18290-PA	Act87E	FBgn0000046	CG18290	18	157											15	48											12	109
CG18290-PB	Act87E	FBgn0000046	CG18290	18	157											15	48											12	109
CG9453-PB	Spn4	FBgn0028985	CG9453	23	155							14	50									1	2	22	103
CG9453-PD	Spn4	FBgn0028985	CG9453	23	155							14	50									1	2	22	103
CG9453-PE	Spn4	FBgn0028985	CG9453	23	155							14	50									1	2	22	103
CG9453-PF	Spn4	FBgn0028985	CG9453	23	155							14	50									1	2	22	103
CG6687-PA	Spn88Eb	FBgn0038299	CG6687	19	154	10	43									1	3	18	102									1	6
CG9453-PA	Spn4	FBgn0028985	CG9453	22	153							14	50											22	103
CG9453-PG	Spn4	FBgn0028985	CG9453	22	153							14	50											22	103
CG9453-PH	Spn4	FBgn0028985	CG9453	22	153							14	50											22	103
CG9453-PK	Spn4	FBgn0028985	CG9453	22	153							14	50											22	103
CG9453-PL	Spn4	FBgn0028985	CG9453	22	153							14	50											22	103
CG10236-PA	LanA	FBgn0002526	CG10236	48	149	39	109											23	40
CG1803-PA	regucalcin	FBgn0030362	CG1803	10	148							9	36											5	112						1,2,3,6
CG1803-PB	regucalcin	FBgn0030362	CG1803	10	148							9	36											5	112						1,2,3,6
CG1803-PC	regucalcin	FBgn0030362	CG1803	10	148							9	36											5	112						1,2,3,6
CG1803-PD	regucalcin	FBgn0030362	CG1803	10	148							9	36											5	112						1,2,3,6
CG10593-PA	Acer	FBgn0016122	CG10593	30	147	20	52											23	95
CG2297-PA	Obp44a	FBgn0033268	CG2297	6	147	4	74											6	73												6
CG16712-PA	CG16712	FBgn0031561	CG16712	12	145	5	12											12	133												1
CG7478-PA	Act79B	FBgn0000045	CG7478	15	141											12	38											10	103
CG11129-PA	Yp3	FBgn0004047	CG11129	23	140	23	140
CG4475-PA	Idgf2	FBgn0020415	CG4475	27	140	16	58											19	76									2	6		1,3,6
CG4264-PA	Hsc70-4	FBgn0001219	CG4264	20	139			10	30							3	16			10	79							4	14
CG4264-PB	Hsc70-4	FBgn0001219	CG4264	20	139			10	30							3	16			10	79							4	14
CG4264-PC	Hsc70-4	FBgn0001219	CG4264	20	139			10	30							3	16			10	79							4	14
CG4264-PD	Hsc70-4	FBgn0001219	CG4264	20	139			10	30							3	16			10	79							4	14
CG4264-PE	Hsc70-4	FBgn0001219	CG4264	20	139			10	30							3	16			10	79							4	14
CG4264-PF	Hsc70-4	FBgn0001219	CG4264	20	139			10	30							3	16			10	79							4	14
CG2171-PA	Tpi	FBgn0086355	CG2171	20	138							15	42											18	96						1
CG2171-PB	Tpi	FBgn0086355	CG2171	20	138							15	42											18	96						1
CG2171-PC	Tpi	FBgn0086355	CG2171	20	138							15	42											18	96						1
CG11218-PA	Obp56d	FBgn0034470	CG11218	13	134	5	17											13	117												1
CG1865-PA	Spn43Ab	FBgn0024293	CG1865	16	130			11	60											14	70
CG1865-PB	Spn43Ab	FBgn0024293	CG1865	16	130			11	60											14	70
CG11395-PA	CG11395	FBgn0034200	CG11395	26	128	17	62											21	66												6
CG10200-PA	CG10200	FBgn0033968	CG10200	5	127			4	13											5	114
CG10200-PB	CG10200	FBgn0033968	CG10200	5	127			4	13											5	114
CG7254-PA	GlyP	FBgn0004507	CG7254	34	127			20	46											28	81
CG7254-PB	GlyP	FBgn0004507	CG7254	34	127			20	46											28	81
CG18773-PA	Lcp65Ab2	FBgn0020643	CG18773	10	124									8	53											6	71
CG32400-PA	Lcp65Ab1	FBgn0020644	CG32400	10	124									8	53											6	71
CG10625-PH	CG10625	FBgn0035612	CG10625	13	119					13	61											6	58
CG10625-PI	CG10625	FBgn0035612	CG10625	13	119					13	61											6	58
CG10625-PJ	CG10625	FBgn0035612	CG10625	13	119					13	61											6	58
CG11797-PA	Obp56a	FBgn0034468	CG11797	7	119	3	19											6	100
CG14476-PA	CG14476	FBgn0027588	CG14476	34	119			24	45											27	74										6
CG14476-PB	CG14476	FBgn0027588	CG14476	34	119			24	45											27	74										6
CG14476-PC	CG14476	FBgn0027588	CG14476	34	119			24	45											27	74										6
CG14476-PD	CG14476	FBgn0027588	CG14476	34	119			24	45											27	74										6
CG14476-PE	CG14476	FBgn0027588	CG14476	34	119			24	45											27	74										6
CG10160-PA	ImpL3	FBgn0001258	CG10160	15	114	9	45											14	69
CG17285-PA	Fbp1	FBgn0000639	CG17285	35	108							35	108
CG17285-PB	Fbp1	FBgn0000639	CG17285	35	108							35	108
CG16858-PA	vkg	FBgn0016075	CG16858	18	106	16	67											10	39
CG5178-PA	Act88F	FBgn0000047	CG5178	16	105											14	46											10	59
CG11314-PA	Npc2g	FBgn0039800	CG11314	9	104	6	35									3	39	3	26									2	4		6
CG31313-PA	CG31313	FBgn0051313	CG31313	9	104	7	23											7	81												1
CG3246-PA	CG3246	FBgn0031538	CG3246	16	104	13	44											11	60
CG2227-PA	Gip	FBgn0011770	CG2227	10	99	3	11											10	88												2,3,5,6
CG6186-PA	Tsf1	FBgn0022355	CG6186	19	98	19	78											3	20												6
CG5154-PA	Idgf5	FBgn0064237	CG5154	15	97	8	27									2	37	10	28									1	5		6
CG4821-PA	Tequila	FBgn0023479	CG4821	29	96	3	5			13	34							7	36			14	21
CG1873-PA	Ef1alpha100E	FBgn0000557	CG1873	14	94											9	41											11	53
CG1873-PB	Ef1alpha100E	FBgn0000557	CG1873	14	94											9	41											11	53
CG1873-PC	Ef1alpha100E	FBgn0000557	CG1873	14	94											9	41											11	53
CG1873-PD	Ef1alpha100E	FBgn0000557	CG1873	14	94											9	41											11	53
CG4559-PA	Idgf3	FBgn0020414	CG4559	20	94			12	38											16	56										6
CG4559-PB	Idgf3	FBgn0020414	CG4559	20	94			12	38											16	56										6
CG4559-PC	Idgf3	FBgn0020414	CG4559	20	94			12	38											16	56										6
CG1242-PA	Hsp83	FBgn0001233	CG1242	25	92	20	54											13	38												5
CG11131-PA	CG11131	FBgn0037204	CG11131	10	91	5	12											10	79											1
CG3066-PA	Sp7	FBgn0037515	CG3066	11	89					4	16											9	68					1	5		6
CG3066-PC	Sp7	FBgn0037515	CG3066	11	89					4	16											9	68					1	5		6
CG4696-PA	Mp20	FBgn0002789	CG4696	12	87			10	36											8	51
CG4696-PB	Mp20	FBgn0002789	CG4696	12	87			10	36											8	51
CG3937-PA	cher	FBgn0014141	CG3937	21	85							12	45									2	2	14	38
CG3937-PG	cher	FBgn0014141	CG3937	21	85							12	45									2	2	14	38
CG8157-PA	CG8157	FBgn0034010	CG8157	5	84	3	48											5	36
CG3413-PA	wdp	FBgn0034718	CG3413	8	83			7	27											4	56
CG3413-PB	wdp	FBgn0034718	CG3413	8	83			7	27											4	56
CG3413-PC	wdp	FBgn0034718	CG3413	8	83			7	27											4	56
CG3413-PD	wdp	FBgn0034718	CG3413	8	83			7	27											4	56
CG3937-PB	cher	FBgn0014141	CG3937	19	83							12	45											14	38
CG3937-PF	cher	FBgn0014141	CG3937	19	83							12	45											14	38
CG3937-PH	cher	FBgn0014141	CG3937	19	83							12	45											14	38
CG15369-PA	CG15369	FBgn0030105	CG15369	15	82	10	47											12	35												1
CG1857-PA	nec	FBgn0002930	CG1857	17	82	8	33											15	49
CG8196-PA	Ance-4	FBgn0033366	CG8196	18	82	12	23											14	59
CG6953-PA	fat-spondin	FBgn0026721	CG6953	16	77	2	5					10	61											7	11						6
CG16885-PA	CG16885	FBgn0032538	CG16885	3	76							3	59											2	17					1
CG16885-PB	CG16885	FBgn0032538	CG16885	3	76							3	59											2	17					1
CG4408-PA	CG4408	FBgn0039073	CG4408	15	74	11	39											9	35
CG6953-PB	fat-spondin	FBgn0026721	CG6953	14	72							10	61											7	11
CG17337-PA	CG17337	FBgn0259979	CG17337	18	71	10	22											16	49												1,6
CG7176-PA	Idh	FBgn0001248	CG7176	5	70							5	21											4	49						3,5
CG7176-PB	Idh	FBgn0001248	CG7176	5	70							5	21											4	49						3,5
CG7176-PC	Idh	FBgn0001248	CG7176	5	70							5	21											4	49						3,5
CG7176-PD	Idh	FBgn0001248	CG7176	5	70							5	21											4	49						3,5
CG7176-PF	Idh	FBgn0001248	CG7176	5	70							5	21											4	49						3,5
CG7176-PG	Idh	FBgn0001248	CG7176	5	70							5	21											4	49						3,5
CG7176-PH	Idh	FBgn0001248	CG7176	5	70							5	21											4	49						3,5
CG7176-PI	Idh	FBgn0001248	CG7176	5	70							5	21											4	49						3,5
CG7176-PJ	Idh	FBgn0001248	CG7176	5	70							5	21											4	49						3,5
CG6084-PA	CG6084	FBgn0086254	CG6084	9	67							5	18											8	49						5
CG6084-PB	CG6084	FBgn0086254	CG6084	9	67							5	18											8	49						5
CG31821-PA	CG31821	FBgn0051821	CG31821	14	65	13	25											12	40
CG7219-PA	Spn28D	FBgn0031973	CG7219	16	64	9	19											14	45
CG31674-PA	CG31674	FBgn0051674	CG31674	4	61											4	27											3	34
CG6783-PB	fabp	FBgn0037913	CG6783	5	60					1	5	4	15									1	1	3	39						1,5
CG6783-PC	fabp	FBgn0037913	CG6783	5	60					1	5	4	15									1	1	3	39						1,5
CG2238-PA	Ef2b	FBgn0000559	CG2238	10	59							9	35											7	24
CG2238-PB	Ef2b	FBgn0000559	CG2238	10	59							9	35											7	24
CG2238-PC	Ef2b	FBgn0000559	CG2238	10	59							9	35											7	24
CG3127-PA	Pgk	FBgn0250906	CG3127	11	59	6	12									1	1	6	42									1	4
CG3322-PA	LanB2	FBgn0002528	CG3322	23	59	18	41											14	18
CG18135-PA	CG18135	FBgn0036837	CG18135	17	58							16	36											8	22
CG18135-PB	CG18135	FBgn0036837	CG18135	17	58							16	36											8	22
CG18135-PC	CG18135	FBgn0036837	CG18135	17	58							16	36											8	22
CG18135-PD	CG18135	FBgn0036837	CG18135	17	58							16	36											8	22
CG5177-PA	CG5177	FBgn0031908	CG5177	10	58	8	11											7	47												6
CG9119-PA	CG9119	FBgn0035189	CG9119	14	57	5	12											10	42									1	3		1
CG9390-PA	AcCoAS	FBgn0012034	CG9390	8	57	1	1					4	9					1	9					7	38
CG9042-PB	Gpdh	FBgn0001128	CG9042	15	56	1	1					7	17					1	5					11	33						5
CG11315-PA	Npc2h	FBgn0039801	CG11315	7	55	3	9					1	3			3	39											2	4		6
CG12002-PA	Pxn	FBgn0011828	CG12002	16	55					13	46	3	4									2	5
CG12002-PC	Pxn	FBgn0011828	CG12002	16	55					13	46	3	4									2	5
CG12002-PD	Pxn	FBgn0011828	CG12002	16	55					13	46	3	4									2	5
CG12002-PE	Pxn	FBgn0011828	CG12002	16	55					13	46	3	4									2	5
CG1633-PA	Jafrac1	FBgn0040309	CG1633	14	55			9	27							2	5			5	19							3	4		1,2,3,5
CG1633-PB	Jafrac1	FBgn0040309	CG1633	14	55			9	27							2	5			5	19							3	4		1,2,3,5
CG2852-PA	CG2852	FBgn0034753	CG2852	9	54	8	30											7	24												6
CG33103-PA	Ppn	FBgn0003137	CG33103	14	54					2	8	5	14									2	5	10	27
CG33103-PB	Ppn	FBgn0003137	CG33103	14	54					2	8	5	14									2	5	10	27
CG33103-PD	Ppn	FBgn0003137	CG33103	14	54					2	8	5	14									2	5	10	27
CG6783-PA	fabp	FBgn0037913	CG6783	4	54							4	15											3	39
CG10467-PA	CG10467	FBgn0035679	CG10467	15	53	8	16											13	37												1,6
CG9070-PA	Cpr47Eg	FBgn0086519	CG9070	8	52	6	9											7	43
CG10602-PA	CG10602	FBgn0032721	CG10602	8	51							3	19											8	32
CG10602-PB	CG10602	FBgn0032721	CG10602	8	51							3	19											8	32
CG10602-PC	CG10602	FBgn0032721	CG10602	8	51							3	19											8	32
CG10602-PD	CG10602	FBgn0032721	CG10602	8	51							3	19											8	32
CG15829-PA	CG15829	FBgn0035743	CG15829	2	51	2	39											2	12
CG4821-PB	Tequila	FBgn0023479	CG4821	18	51					11	32											13	19
CG11624-PA	Ubi-p63E	FBgn0003943	CG11624	6	50											4	26											5	24
CG11624-PB	Ubi-p63E	FBgn0003943	CG11624	6	50											4	26											5	24
CG11624-PC	Ubi-p63E	FBgn0003943	CG11624	6	50											4	26											5	24
CG2444-PA	CG2444	FBgn0030326	CG2444	5	50	1	1											5	49
CG2960-PA	RpL40	FBgn0003941	CG2960	6	50											4	26											5	24
CG32744-PA	Ubi-p5E	FBgn0086558	CG32744	6	50											4	26											5	24
CG5271-PA	RpS27A	FBgn0003942	CG5271	6	50											4	26											5	24
CG9042-PA	Gpdh	FBgn0001128	CG9042	14	50							7	17											11	33
CG9042-PC	Gpdh	FBgn0001128	CG9042	14	50							7	17											11	33
CG11001-PA	FK506-bp2	FBgn0013954	CG11001	3	49	1	15											3	34
CG17032-PA	CG17032	FBgn0036547	CG17032	7	49	4	18											6	31
CG3314-PA	RpL7A	FBgn0014026	CG3314	2	48			2	29											1	19
CG3314-PC	RpL7A	FBgn0014026	CG3314	2	48			2	29											1	19
CG3314-PD	RpL7A	FBgn0014026	CG3314	2	48			2	29											1	19
CG8322-PF	ATPCL	FBgn0020236	CG8322	17	48							9	15					1	1					11	32
CG11654-PA	Ahcy13	FBgn0014455	CG11654	3	47	2	5											3	42
CG3066-PB	Sp7	FBgn0037515	CG3066	9	47					3	15											7	27					1	5
CG8322-PD	ATPCL	FBgn0020236	CG8322	16	47							9	15											11	32
CG8322-PE	ATPCL	FBgn0020236	CG8322	16	47							9	15											11	32
CG9390-PB	AcCoAS	FBgn0012034	CG9390	7	47							4	9											7	38
CG9390-PC	AcCoAS	FBgn0012034	CG9390	7	47							4	9											7	38
CG1721-PA	Pglym78	FBgn0014869	CG1721	10	44			5	22											7	20							1	2		5
CG1721-PB	Pglym78	FBgn0014869	CG1721	10	44			5	22											7	20							1	2		5
CG1721-PC	Pglym78	FBgn0014869	CG1721	10	44			5	22											7	20							1	2		5
CG17927-PA	Mhc	FBgn0264695	CG17927	24	44							14	21											18	23
CG17927-PB	Mhc	FBgn0264695	CG17927	24	44							14	21											18	23
CG17927-PC	Mhc	FBgn0264695	CG17927	24	44							14	21											18	23
CG17927-PD	Mhc	FBgn0264695	CG17927	24	44							14	21											18	23
CG17927-PE	Mhc	FBgn0264695	CG17927	24	44							14	21											18	23
CG17927-PF	Mhc	FBgn0264695	CG17927	24	44							14	21											18	23
CG17927-PG	Mhc	FBgn0264695	CG17927	24	44							14	21											18	23
CG17927-PH	Mhc	FBgn0264695	CG17927	24	44							14	21											18	23
CG17927-PI	Mhc	FBgn0264695	CG17927	24	44							14	21											18	23
CG17927-PJ	Mhc	FBgn0264695	CG17927	24	44							14	21											18	23
CG17927-PK	Mhc	FBgn0264695	CG17927	24	44							14	21											18	23
CG17927-PL	Mhc	FBgn0264695	CG17927	24	44							14	21											18	23
CG17927-PM	Mhc	FBgn0264695	CG17927	24	44							14	21											18	23
CG13962-PA	CG13962	FBgn0032824	CG13962	7	43	7	36											4	7
CG15293-PA	CG15293	FBgn0028526	CG15293	12	42	7	14											10	28												6
CG3066-PD	Sp7	FBgn0037515	CG3066	2	42					1	1											2	41
CG32372-PA	ltl	FBgn0052372	CG32372	15	42	5	12											14	30
CG3724-PA	Pgd	FBgn0004654	CG3724	13	42	8	11											13	31
CG33103-PC	Ppn	FBgn0003137	CG33103	12	41							5	14											10	27
CG5008-PA	GNBP3	FBgn0040321	CG5008	9	41	3	5											9	36
CG7299-PA	CG7299	FBgn0032282	CG7299	7	41	5	12											7	29
CG9928-PA	CG9928	FBgn0032472	CG9928	6	41	4	16											6	25
CG8913-PA	Irc	FBgn0038465	CG8913	10	40	10	36											3	4
CG12811-PA	CG12811	FBgn0037779	CG12811	6	39	3	13											6	26
CG4472-PA	Idgf1	FBgn0020416	CG4472	7	39	2	6											5	27									2	6
CG4821-PD	Tequila	FBgn0023479	CG4821	13	39					10	28											8	11
CG5362-PA	Mdh1	FBgn0262782	CG5362	5	39	3	20											5	19												5
CG5390-PA	CG5390	FBgn0032213	CG5390	6	39	4	14											5	25												1,3,6
CG4145-PA	Cg25C	FBgn0000299	CG4145	6	38			5	17											4	21
CG4145-PB	Cg25C	FBgn0000299	CG4145	6	38			5	17											4	21
CG4145-PC	Cg25C	FBgn0000299	CG4145	6	38			5	17											4	21
CG5397-PA	CG5397	FBgn0031327	CG5397	10	38	5	17											9	21
CG6467-PA	Jon65Aiv	FBgn0250815	CG6467	7	38	3	14									1	6	5	16									1	2
CG11793-PA	Sod	FBgn0003462	CG11793	9	37	7	17											6	20
CG1648-PA	CG1648	FBgn0033446	CG1648	8	37							4	8											7	29
CG1648-PB	CG1648	FBgn0033446	CG1648	8	37							4	8											7	29
CG2044-PA	Lcp4	FBgn0002535	CG2044	10	37	7	19											8	18
CG2207-PA	Df31	FBgn0022893	CG2207	7	37			4	16											6	21
CG2207-PB	Df31	FBgn0022893	CG2207	7	37			4	16											6	21
CG2207-PF	Df31	FBgn0022893	CG2207	7	37			4	16											6	21
CG9691-PA	CG9691	FBgn0030160	CG9691	3	37			3	11											1	26									1
CG9691-PB	CG9691	FBgn0030160	CG9691	3	37			3	11											1	26
CG3763-PA	Fbp2	FBgn0000640	CG3763	6	36	6	36																								2,3
CG5080-PA	CG5080	FBgn0031313	CG5080	10	36			8	19											7	17										1
CG5080-PB	CG5080	FBgn0031313	CG5080	10	36			8	19											7	17										1
CG6253-PA	RpL14	FBgn0017579	CG6253	4	36	2	8											4	28
CG7296-PA	CG7296	FBgn0032283	CG7296	2	36	1	7											2	29
CG9889-PA	yellow-d	FBgn0041712	CG9889	7	36	6	16											4	20
CG12171-PA	CG12171	FBgn0037354	CG12171	8	35	5	14									1	4	5	17
CG4670-PA	CG4670	FBgn0033814	CG4670	11	35	9	17											8	18
CG18594-PA	Pebp1	FBgn0038973	CG18594	5	34	4	17									1	2	1	15												2,3,5
CG32694-PA	CG32694	FBgn0052694	CG32694	11	34					6	9											8	25
CG32694-PC	CG32694	FBgn0052694	CG32694	11	34					6	9											8	25
CG4843-PA	Tm2	FBgn0004117	CG4843	11	34							6	14			1	1							9	19						5
CG4843-PB	Tm2	FBgn0004117	CG4843	11	34							6	14			1	1							9	19						5
CG4843-PC	Tm2	FBgn0004117	CG4843	11	34							6	14			1	1							9	19						5
CG8502-PC	Cpr49Ac	FBgn0033725	CG8502	13	34	1	1					12	32											1	1						6
CG1883-PA	RpS7	FBgn0039757	CG1883	6	33							3	13											5	20
CG1883-PB	RpS7	FBgn0039757	CG1883	6	33							3	13											5	20
CG1883-PC	RpS7	FBgn0039757	CG1883	6	33							3	13											5	20
CG1883-PD	RpS7	FBgn0039757	CG1883	6	33							3	13											5	20
CG40160-PA	CG40160	FBgn0058160	CG40160	8	33							4	14											6	18			1	1		6
CG40160-PB	CG40160	FBgn0058160	CG40160	8	33							4	14											6	18			1	1		6
CG40160-PC	CG40160	FBgn0058160	CG40160	8	33							4	14											6	18			1	1		6
CG6598-PA	Fdh	FBgn0011768	CG6598	4	33	3	17											4	16
CG8502-PA	Cpr49Ac	FBgn0033725	CG8502	12	33							12	32											1	1
CG14207-PA	CG14207	FBgn0031037	CG14207	7	32	1	1					5	15					1	1					4	15
CG1913-PA	alphaTub84B	FBgn0003884	CG1913	6	31											6	20		1									4	11		5
CG2512-PA	alphaTub84D	FBgn0003885	CG2512	6	31											6	20											4	11
CG2512-PB	alphaTub84D	FBgn0003885	CG2512	6	31											6	20											4	11
CG2767-PA	CG2767	FBgn0037537	CG2767	6	31							4	8											6	23
CG2767-PB	CG2767	FBgn0037537	CG2767	6	31							4	8											6	23
CG4634-PA	Nurf-38	FBgn0016687	CG4634	11	31							6	8											8	23
CG4634-PB	Nurf-38	FBgn0016687	CG4634	11	31							6	8											8	23
CG9916-PA	Cyp1	FBgn0004432	CG9916	8	31	2	4									1	3	6	23									1	1		5
CG14207-PB	CG14207	FBgn0031037	CG14207	6	30							5	15											4	15
CG18743-PA	Hsp70Ab	FBgn0013276	CG18743	5	30											3	16											4	14		5
CG31359-PA	Hsp70Bb	FBgn0013278	CG31359	5	30											3	16											4	14		5
CG31366-PA	Hsp70Aa	FBgn0013275	CG31366	5	30											3	16											4	14		5
CG31449-PA	Hsp70Ba	FBgn0013277	CG31449	5	30											3	16											4	14		5
CG3775-PA	CG3775	FBgn0030425	CG3775	6	30	3	13											6	17
CG4087-PA	RpLP1	FBgn0002593	CG4087	12	30	7	16											6	14
CG5322-PA	CG5322	FBgn0032253	CG5322	15	30	6	7											9	20									2	3
CG5834-PA	Hsp70Bbb	FBgn0051354	CG5834	5	30											3	16											4	14
CG6489-PA	Hsp70Bc	FBgn0013279	CG6489	5	30											3	16											4	14
CG7490-PA	RpLP0	FBgn0000100	CG7490	9	30	8	20											5	10
CG8251-PA	Pgi	FBgn0003074	CG8251	10	30			4	13											7	16							1	1
CG8251-PB	Pgi	FBgn0003074	CG8251	10	30			4	13											7	16							1	1
CG8251-PC	Pgi	FBgn0003074	CG8251	10	30			4	13											7	16							1	1
CG2043-PA	Lcp3	FBgn0002534	CG2043	10	29													10	29
CG4464-PA	RpS19a	FBgn0010412	CG4464	5	29			5	20											3	9
CG4464-PB	RpS19a	FBgn0010412	CG4464	5	29			5	20											3	9
CG4464-PC	RpS19a	FBgn0010412	CG4464	5	29			5	20											3	9
CG5436-PA	Hsp68	FBgn0001230	CG5436	4	29											2	15											4	14
CG15209-PA	CG15209	FBgn0030237	CG15209	6	28	5	14											4	14											1
CG31692-PA	fbp	FBgn0032820	CG31692	3	28							3	7											3	21
CG31692-PB	fbp	FBgn0032820	CG31692	3	28							3	7											3	21
CG31839-PA	nimB2	FBgn0028543	CG31839	7	28	3	15											6	13
CG6692-PA	Cp1	FBgn0013770	CG6692	8	28							3	9											8	19
CG6692-PB	Cp1	FBgn0013770	CG6692	8	28							3	9											8	19
CG6692-PC	Cp1	FBgn0013770	CG6692	8	28							3	9											8	19
CG6863-PA	tok	FBgn0004885	CG6863	8	28			3	6											8	22
CG6863-PB	tok	FBgn0004885	CG6863	8	28			3	6											8	22
CG7997-PA	CG7997	FBgn0034117	CG7997	7	28			5	11											6	17										1
CG7997-PB	CG7997	FBgn0034117	CG7997	7	28			5	11											6	17										1
CG11313-PA	CG11313	FBgn0039798	CG11313	5	27	5	15											1	12												6
CG11650-PA	Lcp1	FBgn0002531	CG11650	11	27											11	19											1	8
CG14275-PA	CG14275	FBgn0032022	CG14275	2	27			1	6											2	21									1
CG14275-PB	CG14275	FBgn0032022	CG14275	2	27			1	6											2	21									1
CG15693-PA	RpS20	FBgn0019936	CG15693	3	27	3	6											3	21
CG3132-PA	Ect3	FBgn0260746	CG3132	11	27	4	4											7	23
CG33950-PF	trol	FBgn0261451	CG33950	10	27	2	6					4	7					2	2					6	12
CG5700-PB	prc	FBgn0028573	CG5700	12	27	3	3											11	24
CG6045-PA	CG6045	FBgn0038349	CG6045	5	27	1	1											5	26
CG8697-PA	Lcp2	FBgn0002533	CG8697	11	27											11	19											1	8
CG8759-PA	Nacalpha	FBgn0086904	CG8759	7	27			6	17											5	10										5
CG8759-PB	Nacalpha	FBgn0086904	CG8759	7	27			6	17											5	10										5
CG8759-PC	Nacalpha	FBgn0086904	CG8759	7	27			6	17											5	10										5
CG9780-PA	CG9780	FBgn0037230	CG9780	4	27	4	6											4	21
CG16705-PA	SPE	FBgn0039102	CG16705	5	26	4	7											4	19
CG17259-PA	CG17259	FBgn0031497	CG17259	4	26	3	16											4	10
CG4974-PA	dally	FBgn0263930	CG4974	4	26	4	14											2	12
CG6603-PA	Hsc70Cb	FBgn0026418	CG6603	9	26			3	6											9	20
CG6603-PB	Hsc70Cb	FBgn0026418	CG6603	9	26			3	6											9	20
CG6603-PC	Hsc70Cb	FBgn0026418	CG6603	9	26			3	6											9	20
CG9480-PA	Glycogenin	FBgn0034603	CG9480	9	26	8	16											5	10
CG11400-PA	CG11400	FBgn0034198	CG11400	6	25	3	9											6	16
CG4898-PD	Tm1	FBgn0003721	CG4898	9	25					3	3	2	6			1	1					3	3	3	12						5
CG4898-PG	Tm1	FBgn0003721	CG4898	9	25					3	3	2	6			1	1					3	3	3	12						5
CG4898-PJ	Tm1	FBgn0003721	CG4898	9	25					3	3	2	6			1	1					3	3	3	12						5
CG5527-PA	CG5527	FBgn0039564	CG5527	10	25	6	13											6	12
CG7123-PA	LanB1	FBgn0261800	CG7123	13	25			9	15											7	10
CG7123-PB	LanB1	FBgn0261800	CG7123	13	25			9	15											7	10
CG10031-PA	CG10031	FBgn0031563	CG10031	4	24	1	1											4	23
CG11390-PA	PebIII	FBgn0011695	CG11390	4	24	4	11											2	13
CG3644-PA	bic	FBgn0000181	CG3644	7	24			5	13							1	2			3	8							1	1
CG3644-PB	bic	FBgn0000181	CG3644	7	24			5	13							1	2			3	8							1	1
CG4898-PB	Tm1	FBgn0003721	CG4898	8	24					2	2	2	6			1	1					3	3	3	12
CG4898-PE	Tm1	FBgn0003721	CG4898	8	24					2	2	2	6			1	1					3	3	3	12
CG4898-PF	Tm1	FBgn0003721	CG4898	8	24					3	3	2	6			1	1					2	2	3	12
CG4898-PK	Tm1	FBgn0003721	CG4898	8	24					3	3	2	6			1	1					2	2	3	12
CG9077-PA	Cpr47Ec	FBgn0033600	CG9077	4	24	3	15											3	9
CG18067-PA	CG18067	FBgn0034512	CG18067	4	23													4	23
CG2493-PA	CG2493	FBgn0032864	CG2493	6	23	6	20											2	3
CG4847-PA	CG4847	FBgn0034229	CG4847	9	23							5	12											6	11
CG4847-PB	CG4847	FBgn0034229	CG4847	9	23							5	12											6	11
CG4847-PC	CG4847	FBgn0034229	CG4847	9	23							5	12											6	11
CG4847-PD	CG4847	FBgn0034229	CG4847	9	23							5	12											6	11
CG4847-PE	CG4847	FBgn0034229	CG4847	9	23							5	12											6	11
CG7390-PA	smp-30	FBgn0038257	CG7390	8	23			7	15											4	8
CG7390-PB	smp-30	FBgn0038257	CG7390	8	23			7	15											4	8
CG7434-PA	RpL22	FBgn0015288	CG7434	2	23	1	17											2	6
CG11370-PA	CG11370	FBgn0037181	CG11370	2	22													2	22											1
CG3588-PA	CG3588	FBgn0025643	CG3588	8	22							3	6											8	16
CG3588-PB	CG3588	FBgn0025643	CG3588	8	22							3	6											8	16
CG3588-PC	CG3588	FBgn0025643	CG3588	8	22							3	6											8	16
CG3588-PD	CG3588	FBgn0025643	CG3588	8	22							3	6											8	16
CG4572-PA	CG4572	FBgn0038738	CG4572	6	22			6	18											3	4
CG4572-PB	CG4572	FBgn0038738	CG4572	6	22			6	18											3	4
CG4572-PC	CG4572	FBgn0038738	CG4572	6	22			6	18											3	4
CG4898-PL	Tm1	FBgn0003721	CG4898	7	22					2	2	2	6			1	1					1	1	3	12
CG6726-PA	CG6726	FBgn0039049	CG6726	7	22			2	3											6	18							1	1
CG6726-PB	CG6726	FBgn0039049	CG6726	7	22			2	3											6	18							1	1
CG7780-PA	DNaseII	FBgn0000477	CG7780	4	22	2	6											3	16												1
CG9027-PA	Sod3	FBgn0033631	CG9027	4	22							4	7											2	15
CG9027-PB	Sod3	FBgn0033631	CG9027	4	22							4	7											2	15
CG9027-PC	Sod3	FBgn0033631	CG9027	4	22							4	7											2	15
CG9027-PD	Sod3	FBgn0033631	CG9027	4	22							4	7											2	15
CG10658-PA	Hf	FBgn0014000	CG10658	4	21	4	6											3	15
CG10863-PA	CG10863	FBgn0027552	CG10863	6	21	4	10											3	10									1	1
CG17489-PA	RpL5	FBgn0064225	CG17489	4	21					3	10											2	10	1	1
CG17489-PB	RpL5	FBgn0064225	CG17489	4	21					3	10											2	10	1	1
CG17489-PC	RpL5	FBgn0064225	CG17489	4	21					3	10											2	10	1	1
CG6733-PA	CG6733	FBgn0039052	CG6733	5	21											1	9	2	6									3	6
CG9894-PA	CG9894	FBgn0031453	CG9894	4	21			2	6											4	15
CG9894-PB	CG9894	FBgn0031453	CG9894	4	21			2	6											4	15
CG10527-PA	CG10527	FBgn0034583	CG10527	5	20	3	8											5	12
CG11198-PA	ACC	FBgn0033246	CG11198	10	20							6	8											9	12
CG11198-PB	ACC	FBgn0033246	CG11198	10	20							6	8											9	12
CG11198-PC	ACC	FBgn0033246	CG11198	10	20							6	8											9	12
CG11198-PD	ACC	FBgn0033246	CG11198	10	20							6	8											9	12
CG17870-PA	14-3-3zeta	FBgn0004907	CG17870	3	20					1	2	1	8											2	10						5
CG17870-PB	14-3-3zeta	FBgn0004907	CG17870	3	20					1	2	1	8											2	10						5
CG17870-PG	14-3-3zeta	FBgn0004907	CG17870	3	20					1	2	1	8											2	10						5
CG17870-PH	14-3-3zeta	FBgn0004907	CG17870	3	20					1	2	1	8											2	10						5
CG17870-PI	14-3-3zeta	FBgn0004907	CG17870	3	20					1	2	1	8											2	10						5
CG32521-PA	CG32521	FBgn0052521	CG32521	4	20					4	7											3	13
CG32521-PB	CG32521	FBgn0052521	CG32521	4	20					4	7											3	13
CG3264-PA	CG3264	FBgn0034712	CG3264	7	20	6	19									1	1
CG4898-PA	Tm1	FBgn0003721	CG4898	5	20					1	1	2	6			1	1							3	12
CG4898-PC	Tm1	FBgn0003721	CG4898	4	20					1	1	2	6									1	1	3	12
CG4898-PH	Tm1	FBgn0003721	CG4898	4	20					1	1	2	6									1	1	3	12
CG4898-PI	Tm1	FBgn0003721	CG4898	4	20					1	1	2	6									1	1	3	12
CG5345-PA	Eip55E	FBgn0000566	CG5345	6	20	6	14											2	6
CG6028-PA	CG6028	FBgn0038924	CG6028	8	20	3	5											7	15
CG8029-PA	VhaAC45	FBgn0262515	CG8029	7	20			5	11											7	9
CG8029-PB	VhaAC45	FBgn0262515	CG8029	7	20			5	11											7	9
CG9476-PA	alphaTub85E	FBgn0003886	CG9476	4	20											4	13											3	7
CG14792-PA	sta	FBgn0003517	CG14792	6	19							4	12											4	7						5
CG14792-PB	sta	FBgn0003517	CG14792	6	19							4	12											4	7						5
CG14792-PD	sta	FBgn0003517	CG14792	6	19							4	12											4	7						5
CG15117-PA	CG15117	FBgn0034417	CG15117	4	19							1	1											4	18
CG15117-PB	CG15117	FBgn0034417	CG15117	4	19							1	1											4	18
CG15117-PC	CG15117	FBgn0034417	CG15117	4	19							1	1											4	18
CG1548-PA	cathD	FBgn0029093	CG1548	3	19	2	3											3	16												1,2,3,6
CG17633-PA	CG17633	FBgn0032144	CG17633	4	19	3	11											3	8												5
CG17870-PD	14-3-3zeta	FBgn0004907	CG17870	3	19							1	8									1	1	2	10
CG17870-PE	14-3-3zeta	FBgn0004907	CG17870	3	19							1	8									1	1	2	10
CG17870-PJ	14-3-3zeta	FBgn0004907	CG17870	3	19							1	8									1	1	2	10
CG33950-PA	trol	FBgn0261451	CG33950	7	19							4	7											6	12
CG33950-PB	trol	FBgn0261451	CG33950	7	19							4	7											6	12
CG33950-PC	trol	FBgn0261451	CG33950	7	19							4	7											6	12
CG33950-PD	trol	FBgn0261451	CG33950	7	19							4	7											6	12
CG33950-PE	trol	FBgn0261451	CG33950	7	19							4	7											6	12
CG33950-PG	trol	FBgn0261451	CG33950	7	19							4	7											6	12
CG3524-PA	v(2)k05816	FBgn0042627	CG3524	6	19											2	4											4	15
CG6342-PA	Irp-1B	FBgn0024957	CG6342	9	19	2	2									2	6	5	5									1	6
CG8922-PA	RpS5a	FBgn0002590	CG8922	4	19	4	10											2	9
CG10045-PA	GstD1	FBgn0001149	CG10045	7	18			4	8											4	7							1	3		2,3,5
CG10045-PB	GstD1	FBgn0001149	CG10045	7	18			4	8											4	7							1	3		2,3,5
CG11059-PA	cals	FBgn0039928	CG11059	5	18			5	13											3	5
CG11059-PB	cals	FBgn0039928	CG11059	5	18			5	13											3	5
CG12908-PA	Ndg	FBgn0026403	CG12908	7	18							7	15											2	3
CG12908-PB	Ndg	FBgn0026403	CG12908	7	18							7	15											2	3
CG17870-PC	14-3-3zeta	FBgn0004907	CG17870	2	18							1	8											2	10
CG17870-PF	14-3-3zeta	FBgn0004907	CG17870	2	18							1	8											2	10
CG2099-PA	RpL35A	FBgn0037328	CG2099	1	18	1	15											1	3
CG5165-PA	Pgm	FBgn0003076	CG5165	9	18	4	6											7	12
CG5896-PA	grass	FBgn0039494	CG5896	6	18							5	11											3	7						6
CG5896-PB	grass	FBgn0039494	CG5896	6	18							5	11											3	7						6
CG8550-PA	CG8550	FBgn0033742	CG8550	3	18	3	13											1	5
CG9280-PA	Glt	FBgn0001114	CG9280	10	18			8	15											2	3
CG9280-PB	Glt	FBgn0001114	CG9280	10	18			8	15											2	3
CG9280-PC	Glt	FBgn0001114	CG9280	10	18			8	15											2	3
CG14648-PA	lost	FBgn0263594	CG14648	8	17							4	8											6	9
CG14648-PB	lost	FBgn0263594	CG14648	8	17							4	8											6	9
CG17725-PA	Pepck	FBgn0003067	CG17725	1	17	1	8											1	9												5
CG3195-PA	RpL12	FBgn0034968	CG3195	5	17			3	7											4	10
CG3195-PB	RpL12	FBgn0034968	CG3195	5	17			3	7											4	10
CG3195-PC	RpL12	FBgn0034968	CG3195	5	17			3	7											4	10
CG3604-PA	CG3604	FBgn0031562	CG3604	2	17	1	1											2	16											1
CG7415-PB	DppIII	FBgn0037580	CG7415	9	17							6	8											6	9
CG7415-PC	DppIII	FBgn0037580	CG7415	9	17							6	8											6	9
CG8327-PA	SpdS	FBgn0037723	CG8327	4	17							2	2											3	15
CG8327-PB	SpdS	FBgn0037723	CG8327	4	17							2	2											3	15
CG9682-PA	CG9682	FBgn0039760	CG9682	2	17	1	3											2	14
RCG31150-PA				1	17
CG14984-PB	CG14984	FBgn0035480	CG14984	1	16	1	10											1	6
CG15065-PA	CG15065	FBgn0040734	CG15065	2	16																							2	16
CG16844-PA	IM3	FBgn0040736	CG16844	2	16																							2	16
CG18108-PA	IM1	FBgn0034329	CG18108	2	16																							2	16
CG18477-PA	CG18477	FBgn0028864	CG18477	6	16									6	9											2	7
CG31780-PB	CG31780	FBgn0051780	CG31780	6	16									6	9											2	7
CG3359-PB	mfas	FBgn0260745	CG3359	7	16							4	7											5	9
CG3359-PC	mfas	FBgn0260745	CG3359	7	16							4	7											5	9
CG3359-PD	mfas	FBgn0260745	CG3359	7	16							4	7											5	9
CG3359-PE	mfas	FBgn0260745	CG3359	7	16							4	7											5	9
CG3359-PF	mfas	FBgn0260745	CG3359	7	16							4	7											5	9
CG3359-PG	mfas	FBgn0260745	CG3359	7	16							4	7											5	9
CG3359-PH	mfas	FBgn0260745	CG3359	7	16							4	7											5	9
CG3359-PI	mfas	FBgn0260745	CG3359	7	16							4	7											5	9
CG3359-PJ	mfas	FBgn0260745	CG3359	7	16							4	7											5	9
CG3359-PK	mfas	FBgn0260745	CG3359	7	16							4	7											5	9
CG3359-PL	mfas	FBgn0260745	CG3359	7	16							4	7											5	9
CG3359-PM	mfas	FBgn0260745	CG3359	7	16							4	7											5	9
CG3359-PN	mfas	FBgn0260745	CG3359	7	16							4	7											5	9
CG3359-PO	mfas	FBgn0260745	CG3359	7	16							4	7											5	9
CG3359-PP	mfas	FBgn0260745	CG3359	7	16							4	7											5	9
CG6871-PA	Cat	FBgn0000261	CG6871	6	16	6	13											2	3
CG7291-PA	Npc2a	FBgn0031381	CG7291	4	16	4	12											2	4
CG9312-PA	CG9312	FBgn0038179	CG9312	8	16	1	2											8	14
CG9364-PA	Treh	FBgn0003748	CG9364	6	16							4	9											4	7
CG9364-PB	Treh	FBgn0003748	CG9364	6	16							4	9											4	7
CG9364-PC	Treh	FBgn0003748	CG9364	6	16							4	9											4	7
CG9364-PD	Treh	FBgn0003748	CG9364	6	16							4	9											4	7
CG9364-PE	Treh	FBgn0003748	CG9364	6	16							4	9											4	7
CG9364-PF	Treh	FBgn0003748	CG9364	6	16							4	9											4	7
CG9466-PA	CG9466	FBgn0032068	CG9466	5	16											3	7											4	9
CG9961-PA	CG9961	FBgn0031451	CG9961	3	16	1	2									1	1	2	9									1	4
CG10724-PA	flr	FBgn0260049	CG10724	7	15							4	8											4	7						5
CG10724-PB	flr	FBgn0260049	CG10724	7	15							4	8											4	7						5
CG11315-PB	Npc2h	FBgn0039801	CG11315	3	15							1	3			2	11											1	1
CG12582-PA	CG12582	FBgn0037215	CG12582	7	15							3	6											6	9
CG12582-PB	CG12582	FBgn0037215	CG12582	7	15							3	6											6	9
CG13324-PA	CG13324	FBgn0033789	CG13324	3	15	2	6											1	6									1	3
CG16756-PA	CG16756	FBgn0029765	CG16756	2	15	1	7											2	8											1
CG18779-PA	Lcp65Ag3	FBgn0086611	CG18779	4	15	1	1									2	5	2	3									2	6
CG42370-PA	CG42370	FBgn0259716	CG42370	5	15	3	7											5	8
CG8947-PA	26-29-p	FBgn0250848	CG8947	4	15	3	13											2	2
CG9075-PA	eIF-4a	FBgn0001942	CG9075	7	15			6	9							1	5			1	1										5
CG9075-PB	eIF-4a	FBgn0001942	CG9075	7	15			6	9							1	5			1	1										5
CG9075-PC	eIF-4a	FBgn0001942	CG9075	7	15			6	9							1	5			1	1										5
CG9075-PD	eIF-4a	FBgn0001942	CG9075	7	15			6	9							1	5			1	1										5
CG11901-PA	Ef1gamma	FBgn0029176	CG11901	6	14			3	11											3	3										5
CG11901-PB	Ef1gamma	FBgn0029176	CG11901	6	14			3	11											3	3										5
CG1263-PA	RpL8	FBgn0261602	CG1263	3	14			3	6											2	8
CG1263-PB	RpL8	FBgn0261602	CG1263	3	14			3	6											2	8
CG13323-PA	CG13323	FBgn0033788	CG13323	3	14	2	3											2	8									1	3
CG14565-PA	CG14565	FBgn0037129	CG14565	4	14	1	1											4	13											1
CG14872-PA	CG14872	FBgn0038346	CG14872	3	14							3	9											2	5					1
CG14872-PB	CG14872	FBgn0038346	CG14872	3	14							3	9											2	5					1
CG17369-PA	Vha55	FBgn0005671	CG17369	2	14			2	6											2	8										1
CG17369-PB	Vha55	FBgn0005671	CG17369	2	14			2	6											2	8										1
CG2331-PA	TER94	FBgn0261014	CG2331	3	14	1	1					2	8					1	1					1	4
CG31075-PA	CG31075	FBgn0051075	CG31075	6	14	6	14
CG31769-PA	CG31769	FBgn0051769	CG31769	5	14	4	13											1	1
CG4046-PA	RpS16	FBgn0034743	CG4046	2	14	1	3											2	11
CG4147-PA	Hsc70-3	FBgn0001218	CG4147	5	14			3	4							1	5			2	2							1	3
CG4147-PB	Hsc70-3	FBgn0001218	CG4147	5	14			3	4							1	5			2	2							1	3
CG4147-PC	Hsc70-3	FBgn0001218	CG4147	5	14			3	4							1	5			2	2							1	3
CG4147-PD	Hsc70-3	FBgn0001218	CG4147	5	14			3	4							1	5			2	2							1	3
CG42295-PB	lectin-22C	FBgn0259230	CG42295	4	14	3	6											3	8												1
CG42369-PA	CG42369	FBgn0259715	CG42369	4	14	2	5											4	9
CG4306-PA	CG4306	FBgn0036787	CG4306	6	14	5	9											3	5												1,3,6
CG7320-PA	CG7320	FBgn0036782	CG7320	6	14	6	14
CG8066-PA	CG8066	FBgn0038243	CG8066	4	14	2	2											3	10									1	2
CG8937-PA	Hsc70-1	FBgn0001216	CG8937	3	14											1	5											3	9
CG9242-PA	bur	FBgn0000239	CG9242	1	14	1	12											1	2
CG9976-PA	Lectin-galC1	FBgn0016675	CG9976	2	14	2	3											2	11
CG10112-PA	Cpr51A	FBgn0033942	CG10112	1	13	1	1											1	12
CG10596-PA	Msr-110	FBgn0015766	CG10596	1	13							1	5											1	8
CG10596-PB	Msr-110	FBgn0015766	CG10596	1	13							1	5											1	8
CG10596-PC	Msr-110	FBgn0015766	CG10596	1	13							1	5											1	8
CG12101-PA	Hsp60	FBgn0015245	CG12101	8	13			3	3											5	9							1	1		5
CG12101-PB	Hsp60	FBgn0015245	CG12101	8	13			3	3											5	9							1	1		5
CG30163-PA	Cpr60D	FBgn0050163	CG30163	4	13	4	10											2	3
CG31217-PA	modSP	FBgn0051217	CG31217	4	13	3	11											2	2
CG31705-PA	CG31705	FBgn0028490	CG31705	5	13			3	9											3	4
CG31705-PB	CG31705	FBgn0028490	CG31705	5	13			3	9											3	4
CG31705-PC	CG31705	FBgn0028490	CG31705	5	13			3	9											3	4
CG4371-PA	GstD7	FBgn0010043	CG4371	3	13	2	3											2	7									1	3
CG5654-PA	yps	FBgn0022959	CG5654	5	13	3	6											4	7
CG8586-PA	CG8586	FBgn0033320	CG8586	2	13	1	3											2	10												6
CG9277-PA	betaTub56D	FBgn0003887	CG9277	6	13											5	10							1	2			1	1		5
CG9277-PB	betaTub56D	FBgn0003887	CG9277	6	13											5	10							1	2			1	1		5
CG9277-PC	betaTub56D	FBgn0003887	CG9277	6	13											5	10							1	2			1	1		5
CG9277-PD	betaTub56D	FBgn0003887	CG9277	6	13											5	10							1	2			1	1		5
CG9734-PA	glob1	FBgn0027657	CG9734	5	13			3	6											5	7
CG9734-PB	glob1	FBgn0027657	CG9734	5	13			3	6											5	7
CG9734-PC	glob1	FBgn0027657	CG9734	5	13			3	6											5	7
CG9734-PD	glob1	FBgn0027657	CG9734	5	13			3	6											5	7
CG1102-PA	MP1	FBgn0027930	CG1102	6	12							4	8											4	4
CG1102-PB	MP1	FBgn0027930	CG1102	6	12							4	8											4	4
CG12163-PB	CG12163	FBgn0260462	CG12163	5	12	1	2											3	8					2	2
CG2168-PA	RpS3A	FBgn0017545	CG2168	6	12					1	4	3	5									2	2	1	1
CG2168-PB	RpS3A	FBgn0017545	CG2168	6	12					1	4	3	5									2	2	1	1
CG2331-PB	TER94	FBgn0261014	CG2331	2	12							2	8											1	4
CG2331-PC	TER94	FBgn0261014	CG2331	2	12							2	8											1	4
CG2331-PD	TER94	FBgn0261014	CG2331	2	12							2	8											1	4
CG2720-PA	Hop	FBgn0024352	CG2720	3	12	2	3											2	9
CG3777-PA	CG3777	FBgn0024989	CG3777	6	12			3	5											4	7
CG3777-PB	CG3777	FBgn0024989	CG3777	6	12			3	5											4	7
CG3777-PC	CG3777	FBgn0024989	CG3777	6	12			3	5											4	7
CG4104-PA	Tps1	FBgn0027560	CG4104	4	12	3	4											3	8
CG4535-PA	FKBP59	FBgn0029174	CG4535	2	12	1	5											2	7
CG4759-PA	RpL27	FBgn0039359	CG4759	2	12	2	2											2	10
CG4900-PA	Irp-1A	FBgn0024958	CG4900	3	12											2	6											1	6
CG5992-PA	Adgf-A	FBgn0036752	CG5992	4	12			1	1											4	11
CG5992-PB	Adgf-A	FBgn0036752	CG5992	4	12			1	1											4	11
CG6298-PA	Jon74E	FBgn0023197	CG6298	4	12	3	4									1	6											1	2
CG6341-PA	Ef1beta	FBgn0028737	CG6341	4	12	4	7											1	5
CG6705-PA	tsl	FBgn0003867	CG6705	2	12			1	2											2	10
CG6705-PB	tsl	FBgn0003867	CG6705	2	12			1	2											2	10
CG10530-PA	Lcp65Ag1	FBgn0020638	CG10530	2	11											2	5											2	6
CG10534-PA	Lcp65Ag2	FBgn0020637	CG10534	2	11											2	5											2	6
CG13224-PA	Cpr47Eb	FBgn0033598	CG13224	2	11	2	4											1	7
CG1743-PB	Gs2	FBgn0001145	CG1743	2	11																	1	10	1	1
CG1743-PC	Gs2	FBgn0001145	CG1743	2	11																	1	10	1	1
CG2198-PA	Ama	FBgn0000071	CG2198	4	11							3	3											3	8
CG2198-PB	Ama	FBgn0000071	CG2198	4	11							3	3											3	8
CG2198-PC	Ama	FBgn0000071	CG2198	4	11							3	3											3	8
CG2827-PA	Tal	FBgn0023477	CG2827	5	11	1	4											5	7
CG2915-PA	CG2915	FBgn0033241	CG2915	3	11			3	8											2	3										6
CG2915-PB	CG2915	FBgn0033241	CG2915	3	11			3	8											2	3										6
CG31884-PA	Trx-2	FBgn0040070	CG31884	4	11			3	4											2	7										5
CG31884-PB	Trx-2	FBgn0040070	CG31884	4	11			3	4											2	7										5
CG32335-PB	CG32335	FBgn0063667	CG32335	4	11	1	2											3	6									1	3
CG3609-PA	CG3609	FBgn0031418	CG3609	3	11	2	3											1	7									1	1
CG4918-PA	RpLP2	FBgn0003274	CG4918	2	11			1	1											2	10
CG4918-PB	RpLP2	FBgn0003274	CG4918	2	11			1	1											2	10
CG5170-PA	Dp1	FBgn0027835	CG5170	9	11			7	8											3	3
CG5170-PB	Dp1	FBgn0027835	CG5170	9	11			7	8											3	3
CG5170-PC	Dp1	FBgn0027835	CG5170	9	11			7	8											3	3
CG5170-PD	Dp1	FBgn0027835	CG5170	9	11			7	8											3	3
CG5170-PE	Dp1	FBgn0027835	CG5170	9	11			7	8											3	3
CG5170-PF	Dp1	FBgn0027835	CG5170	9	11			7	8											3	3
CG7465-PA	CG7465	FBgn0035551	CG7465	3	11	2	4											3	7											1
CG7998-PA	Mdh2	FBgn0262559	CG7998	3	11	2	2											3	9
CG8063-PA	yellow-f2	FBgn0038105	CG8063	4	11	1	1											4	10												6
CG8231-PA	Tcp-1zeta	FBgn0027329	CG8231	2	11	1	1											2	10
CG8582-PA	Sh3beta	FBgn0035772	CG8582	5	11			4	5											4	6
CG8582-PB	Sh3beta	FBgn0035772	CG8582	5	11			4	5											4	6
CG10576-PA	CG10576	FBgn0035630	CG10576	7	10	3	4					3	3					2	3
CG11124-PA	sPLA2	FBgn0033170	CG11124	1	10																	1	10
CG11124-PC	sPLA2	FBgn0033170	CG11124	1	10																	1	10
CG11326-PA	Tsp	FBgn0031850	CG11326	1	10					1	3											1	7
CG11326-PC	Tsp	FBgn0031850	CG11326	1	10					1	3											1	7
CG11326-PD	Tsp	FBgn0031850	CG11326	1	10					1	3											1	7
CG11326-PE	Tsp	FBgn0031850	CG11326	1	10					1	3											1	7
CG11326-PF	Tsp	FBgn0031850	CG11326	1	10					1	3											1	7
CG13227-PA	CG13227	FBgn0033589	CG13227	3	10													3	10
CG32548-PB	CG32548	FBgn0052548	CG32548	1	10							1	2											1	8
CG32548-PC	CG32548	FBgn0052548	CG32548	1	10							1	2											1	8
CG33138-PA	CG33138	FBgn0053138	CG33138	5	10	2	4											5	6
CG4001-PA	Pfk	FBgn0003071	CG4001	5	10							4	5											3	5
CG4001-PB	Pfk	FBgn0003071	CG4001	5	10							4	5											3	5
CG4001-PC	Pfk	FBgn0003071	CG4001	5	10							4	5											3	5
CG4122-PB	svr	FBgn0004648	CG4122	3	10					1	2	1	5											2	3						6
CG4122-PF	svr	FBgn0004648	CG4122	3	10					1	2	1	5											2	3						6
CG4122-PG	svr	FBgn0004648	CG4122	3	10					1	2	1	5											2	3						6
CG4390-PA	CG4390	FBgn0038771	CG4390	2	10							2	3											2	7
CG4390-PB	CG4390	FBgn0038771	CG4390	2	10							2	3											2	7
CG4665-PA	Dhpr	FBgn0035964	CG4665	1	10			1	1											1	9
CG4665-PB	Dhpr	FBgn0035964	CG4665	1	10			1	1											1	9
CG4665-PC	Dhpr	FBgn0035964	CG4665	1	10			1	1											1	9
CG4863-PA	RpL3	FBgn0020910	CG4863	3	10					3	9											1	1
CG4912-PA	eEF1delta	FBgn0032198	CG4912	5	10							4	7											3	3						5
CG4912-PB	eEF1delta	FBgn0032198	CG4912	5	10							4	7											3	3						5
CG6180-PA	CG6180	FBgn0032453	CG6180	5	10													5	10
CG6199-PA	Plod	FBgn0036147	CG6199	7	10			5	6											3	4
CG6199-PB	Plod	FBgn0036147	CG6199	7	10			5	6											3	4
CG7756-PA	Hsc70-2	FBgn0001217	CG7756	3	10											2	6											2	4
CG7808-PC	RpS8	FBgn0039713	CG7808	3	10	3	6											3	4
CG9359-PA	betaTub85D	FBgn0003889	CG9359	4	10											4	9											1	1
CG9914-PA	CG9914	FBgn0030737	CG9914	3	10	2	6											2	4												5
CG10533-PA	Lcp65Af	FBgn0020639	CG10533	3	9	2	5											2	4
CG11670-PD	CG11670	FBgn0038114	CG11670	3	9							2	5											2	4
CG11670-PE	CG11670	FBgn0038114	CG11670	3	9							2	5											2	4
CG14422-PA	CG14422	FBgn0029645	CG14422	2	9	1	3											2	6
CG14526-PA	CG14526	FBgn0027578	CG14526	4	9	1	1									1	3	2	2									1	3		6
CG18180-PA	CG18180	FBgn0036024	CG18180	3	9	2	5									1	3	1	1
CG30457-PA	CG30457	FBgn0050457	CG30457	3	9													3	9
CG30503-PA	CG30503	FBgn0050503	CG30503	2	9			2	7											1	2									1
CG30503-PB	CG30503	FBgn0050503	CG30503	2	9			2	7											1	2									1
CG31789-PA	CG31789	FBgn0051789	CG31789	3	9	3	6											1	3
CG3263-PI	Pka-R1	FBgn0259243	CG42341	4	9											2	3											4	6
CG3263-PJ	Pka-R1	FBgn0259243	CG42341	4	9											2	3											4	6
CG32667-PA	CG32667	FBgn0052667	CG32667	1	9													1	9
CG32793-PA	CG32793	FBgn0052793	CG32793	6	9	3	3											3	6
CG34455-PC	CG34455	FBgn0085484	CG34455	2	9	2	3											2	6
CG3662-PA	CG3662	FBgn0031285	CG3662	3	9							3	3											2	6
CG3662-PB	CG3662	FBgn0031285	CG3662	3	9							3	3											2	6
CG3762-PA	Vha68-2	FBgn0263598	CG3762	6	9			1	2											3	4							3	3
CG3762-PB	Vha68-2	FBgn0263598	CG3762	6	9			1	2											3	4							3	3
CG3762-PC	Vha68-2	FBgn0263598	CG3762	6	9			1	2											3	4							3	3
CG42341-PM	Pka-R1	FBgn0259243	CG42341	4	9											2	3											4	6
CG42341-PN	Pka-R1	FBgn0259243	CG42341	4	9											2	3											4	6
CG42341-PO	Pka-R1	FBgn0259243	CG42341	4	9											2	3											4	6
CG42341-PP	Pka-R1	FBgn0259243	CG42341	4	9											2	3											4	6
CG42341-PQ	Pka-R1	FBgn0259243	CG42341	4	9											2	3											4	6
CG42341-PR	Pka-R1	FBgn0259243	CG42341	4	9											2	3											4	6
CG42341-PS	Pka-R1	FBgn0259243	CG42341	4	9											2	3											4	6
CG42341-PT	Pka-R1	FBgn0259243	CG42341	4	9											2	3											4	6
CG42341-PU	Pka-R1	FBgn0259243	CG42341	4	9											2	3											4	6
CG5355-PA	CG5355	FBgn0032242	CG5355	4	9	1	2											4	7
CG5804-PA	CG5804	FBgn0035926	CG5804	2	9	2	7											2	2
CG6409-PA	CG6409	FBgn0036106	CG6409	5	9	2	2											4	7											1
CG6779-PA	RpS3	FBgn0002622	CG6779	5	9	4	7											2	2
CG6988-PA	Pdi	FBgn0014002	CG6988	5	9	2	4					1	1											2	4
CG7107-PA	up	FBgn0004169	CG7107	6	9					2	2	1	1									2	3	2	3
CG7107-PB	up	FBgn0004169	CG7107	6	9					2	2	1	1					1	1			1	2	2	3
CG7107-PG	up	FBgn0004169	CG7107	6	9					2	2	1	1									2	3	2	3
CG8258-PA	CG8258	FBgn0033342	CG8258	3	9	1	3											3	6
CG8351-PA	Tcp-1eta	FBgn0037632	CG8351	4	9	2	2											3	7
CG8439-PA	Cct5	FBgn0010621	CG8439	5	9							3	6											3	3
CG8439-PB	Cct5	FBgn0010621	CG8439	5	9							3	6											3	3
CG8629-PA	CG8629	FBgn0035742	CG8629	1	9	1	2											1	7
CG9149-PA	CG9149	FBgn0035203	CG9149	3	9	2	2											2	7
CG10071-PA	RpL29	FBgn0016726	CG10071	1	8			1	4											1	4
CG10071-PB	RpL29	FBgn0016726	CG10071	1	8			1	4											1	4
CG10071-PC	RpL29	FBgn0016726	CG10071	1	8			1	4											1	4
CG10184-PA	CG10184	FBgn0039094	CG10184	2	8	1	7											1	1
CG10477-PA	CG10477	FBgn0035661	CG10477	1	8											1	6											1	2
CG1059-PA	Karybeta3	FBgn0087013	CG1059	5	8	4	6											2	2
CG10913-PA	Spn6	FBgn0028983	CG10913	6	8													6	8
CG11255-PA	CG11255	FBgn0036337	CG11255	3	8							1	1											3	7
CG11255-PB	CG11255	FBgn0036337	CG11255	3	8							1	1											3	7
CG11951-PA	CG11951	FBgn0039656	CG11951	3	8	1	1											3	7
CG13391-PA	Aats-ala	FBgn0027094	CG13391	5	8			4	5											3	3
CG13391-PB	Aats-ala	FBgn0027094	CG13391	5	8			4	5											3	3
CG13705-PA	CG13705	FBgn0035582	CG13705	2	8	2	6											2	2
CG13822-PA	CG13822	FBgn0039098	CG13822	3	8	2	2											2	6											1
CG15043-PA	CG15043	FBgn0030929	CG15043	3	8													3	8											1
CG1532-PA	CG1532	FBgn0031143	CG1532	3	8	2	6											2	2												5
CG1753-PA	Cbs	FBgn0031148	CG1753	4	8															4	8
CG1753-PB	Cbs	FBgn0031148	CG1753	4	8															4	8
CG31618-PA	His2A:CG31618	FBgn0051618	CG31618	3	8											1	2											3	6
CG32191-PA	CG32191	FBgn0052191	CG32191	3	8	1	3											3	5
CG33494-PA	CG33494	FBgn0053494	CG33494	1	8	1	2											1	6
CG33808-PA	His2A:CG33808	FBgn0053808	CG33808	3	8											1	2											3	6
CG33814-PA	His2A:CG33814	FBgn0053814	CG33814	3	8											1	2											3	6
CG33817-PA	His2A:CG33817	FBgn0053817	CG33817	3	8											1	2											3	6
CG33820-PA	His2A:CG33820	FBgn0053820	CG33820	3	8											1	2											3	6
CG33823-PA	His2A:CG33823	FBgn0053823	CG33823	3	8											1	2											3	6
CG33826-PA	His2A:CG33826	FBgn0053826	CG33826	3	8											1	2											3	6
CG33829-PA	His2A:CG33829	FBgn0053829	CG33829	3	8											1	2											3	6
CG33832-PA	His2A:CG33832	FBgn0053832	CG33832	3	8											1	2											3	6
CG33835-PA	His2A:CG33835	FBgn0053835	CG33835	3	8											1	2											3	6
CG33838-PA	His2A:CG33838	FBgn0053838	CG33838	3	8											1	2											3	6
CG33841-PA	His2A:CG33841	FBgn0053841	CG33841	3	8											1	2											3	6
CG33844-PA	His2A:CG33844	FBgn0053844	CG33844	3	8											1	2											3	6
CG33847-PA	His2A:CG33847	FBgn0053847	CG33847	3	8											1	2											3	6
CG33850-PA	His2A:CG33850	FBgn0053850	CG33850	3	8											1	2											3	6
CG33853-PA	His2A:CG33853	FBgn0053853	CG33853	3	8											1	2											3	6
CG33856-PA	His2A:CG33856	FBgn0053856	CG33856	3	8											1	2											3	6
CG33859-PA	His2A:CG33859	FBgn0053859	CG33859	3	8											1	2											3	6
CG33862-PA	His2A:CG33862	FBgn0053862	CG33862	3	8											1	2											3	6
CG33865-PA	His2A:CG33865	FBgn0053865	CG33865	3	8											1	2											3	6
CG3760-PB	CG3760	FBgn0022343	CG3760	3	8	1	1					2	4					1	1					1	2
CG4122-PC	svr	FBgn0004648	CG4122	2	8							1	5											2	3
CG4122-PD	svr	FBgn0004648	CG4122	2	8							1	5											2	3
CG4122-PE	svr	FBgn0004648	CG4122	2	8							1	5											2	3
CG4122-PH	svr	FBgn0004648	CG4122	2	8							1	5											2	3
CG4122-PI	svr	FBgn0004648	CG4122	2	8							1	5											2	3
CG4254-PA	tsr	FBgn0011726	CG4254	2	8	2	3											2	5												2,3,5
CG4802-PA	CG4802	FBgn0034215	CG4802	2	8	1	2											2	6
CG4863-PB	RpL3	FBgn0020910	CG4863	2	8					2	7											1	1
CG4863-PE	RpL3	FBgn0020910	CG4863	2	8					2	7											1	1
CG5269-PA	vib	FBgn0262468	CG5269	2	8	1	4											2	4
CG5325-PA	Pex19	FBgn0032407	CG5325	2	8							2	3											2	5
CG5325-PB	Pex19	FBgn0032407	CG5325	2	8							2	3											2	5
CG5525-PA	CG5525	FBgn0032444	CG5525	1	8	1	2											1	6
CG6148-PA	Past1	FBgn0016693	CG6148	2	8							2	4											2	4						5
CG6148-PB	Past1	FBgn0016693	CG6148	2	8							2	4											2	4						5
CG6483-PA	Jon65Aiii	FBgn0035665	CG6483	1	8											1	6											1	2
CG6673-PB	CG6673	FBgn0035906	CG6673	4	8													4	8
CG6776-PA	CG6776	FBgn0035904	CG6776	5	8	2	2											3	6												2
CG6778-PA	Aats-gly	FBgn0027088	CG6778	3	8							3	6											1	2
CG6778-PB	Aats-gly	FBgn0027088	CG6778	3	8							3	6											1	2
CG7107-PE	up	FBgn0004169	CG7107	5	8					2	2	1	1									1	2	2	3
CG7107-PF	up	FBgn0004169	CG7107	5	8					2	2	1	1									1	2	2	3
CG8472-PA	Cam	FBgn0000253	CG8472	5	8			1	1											5	7
CG8472-PB	Cam	FBgn0000253	CG8472	5	8			1	1											5	7
CG8627-PA	Dbi	FBgn0010387	CG8627	2	8			1	4											2	4
CG8627-PB	Dbi	FBgn0010387	CG8627	2	8			1	4											2	4
CG8628-PA	CG8628	FBgn0250836	CG8628	3	8	2	6											2	2
CG9429-PA	Crc	FBgn0005585	CG9429	3	8	2	2											3	6
RCG31690-PA				1	8
RCG31690-PB				1	8
CG10146-PA	AttA	FBgn0012042	CG10146	1	7											1	2											1	5		4
CG10627-PA	nst	FBgn0036298	CG10627	3	7	2	3											2	4
CG10997-PA	Clic	FBgn0030529	CG10997	3	7													3	7												5
CG12070-PA	Sap-r	FBgn0000416	CG12070	4	7																			4	7
CG12070-PB	Sap-r	FBgn0000416	CG12070	4	7																			4	7
CG13877-PA	CG13877	FBgn0035112	CG13877	1	7	1	1											1	6
CG14206-PB	RpS10b	FBgn0261593	CG14206	3	7			3	6											1	1
CG14206-PC	RpS10b	FBgn0261593	CG14206	3	7			3	6											1	1
CG14418-PA	CG14418	FBgn0040354	CG14418	2	7	1	1											2	6											1
CG14527-PA	CG14527	FBgn0039613	CG14527	2	7	1	1									1	3											1	3
CG14869-PA	CG14869	FBgn0038341	CG14869	1	7							1	6											1	1
CG14869-PB	CG14869	FBgn0038341	CG14869	1	7							1	6											1	1
CG17278-PA	CG17278	FBgn0046763	CG17278	4	7													4	7											1
CG1787-PA	Hexo2	FBgn0041629	CG1787	5	7	4	6											1	1
CG18279-PA	IM10	FBgn0033835	CG18279	3	7																							3	7		4
CG18279-PB	IM10	FBgn0033835	CG18279	3	7																							3	7		4
CG18372-PA	AttB	FBgn0041581	CG18372	1	7											1	2											1	5		4
CG18777-PA	Cpr65Ax2	FBgn0042118	CG18777	2	7									1	4											2	3
CG2033-PA	RpS15Aa	FBgn0010198	CG2033	2	7			2	5											1	2
CG2033-PC	RpS15Aa	FBgn0010198	CG2033	2	7			2	5											1	2
CG2033-PD	RpS15Aa	FBgn0010198	CG2033	2	7			2	5											1	2
CG2033-PE	RpS15Aa	FBgn0010198	CG2033	2	7			2	5											1	2
CG2081-PB	Vago	FBgn0030262	CG2081	4	7													4	7
CG2330-PA	Neurochondrin	FBgn0037447	CG2330	4	7	1	1											4	6
CG31558-PA	Obp83g	FBgn0046875	CG31558	4	7	2	3											3	4
CG3186-PA	eIF-5A	FBgn0034967	CG3186	2	7			1	5											2	2										5
CG3186-PB	eIF-5A	FBgn0034967	CG3186	2	7			1	5											2	2										5
CG3329-PA	Prosbeta2	FBgn0023174	CG3329	3	7	2	4											1	2									1	1
CG33470-PA	CG33470	FBgn0053470	CG33470	3	7																							3	7
CG33470-PB	CG33470	FBgn0053470	CG33470	3	7																							3	7
CG34270-PA	Cpr65Ax1	FBgn0086900	CG34270	2	7									1	4											2	3
CG3821-PA	Aats-asp	FBgn0002069	CG3821	5	7	4	5											2	2
CG4422-PA	Gdi	FBgn0004868	CG4422	6	7	3	3											4	4
CG5499-PA	His2Av	FBgn0001197	CG5499	2	7	1	2									1	2	1	2									1	1
CG5502-PA	RpL4	FBgn0003279	CG5502	5	7	3	4											3	3
CG5506-PA	CG5506	FBgn0036766	CG5506	3	7	3	4											2	3
CG6134-PA	spz	FBgn0003495	CG6134	4	7					2	2											2	3	1	2
CG6134-PB	spz	FBgn0003495	CG6134	4	7					2	2											2	3	1	2
CG6446-PA	Sema-1b	FBgn0016059	CG6446	1	7															1	7
CG6446-PB	Sema-1b	FBgn0016059	CG6446	1	7															1	7
CG6457-PA	yip7	FBgn0040060	CG6457	3	7	1	1											2	6
CG6523-PA	CG6523	FBgn0032509	CG6523	4	7	1	2											3	5
CG8510-PA	Cpr49Af	FBgn0033729	CG8510	2	7	1	4											1	3
CG9372-PA	CG9372	FBgn0036891	CG9372	3	7	2	4											2	3
CG9805-PA	eIF3-S10	FBgn0037249	CG9805	3	7	1	1					2	3					1	3
RCG17648-PA				1	7
CG10811-PA	eIF4G	FBgn0023213	CG10811	2	6							2	5											1	1
CG10811-PB	eIF4G	FBgn0023213	CG10811	2	6							2	5											1	1
CG10811-PC	eIF4G	FBgn0023213	CG10811	2	6							2	5											1	1
CG12449-PA	Gfat1	FBgn0027341	CG12449	4	6					3	5					1	1
CG12449-PD	Gfat1	FBgn0027341	CG12449	4	6					3	5					1	1
CG12449-PH	Gfat1	FBgn0027341	CG12449	4	6					3	5					1	1
CG13044-PA	CG13044	FBgn0036599	CG13044	3	6	1	1											1	4									1	1	1
CG1354-PA	CG1354	FBgn0030151	CG1354	3	6							1	2											2	4
CG1354-PB	CG1354	FBgn0030151	CG1354	3	6							1	2											2	4
CG1354-PC	CG1354	FBgn0030151	CG1354	3	6							1	2											2	4
CG1354-PD	CG1354	FBgn0030151	CG1354	3	6							1	2											2	4
CG14419-PA	CG14419	FBgn0029639	CG14419	1	6	1	4											1	2
CG15201-PA	CG15201	FBgn0030272	CG15201	2	6													2	6											1
CG17107-PA	CG17107	FBgn0032281	CG17107	2	6	2	3											2	3
CG17244-PA	CG17244	FBgn0039031	CG17244	6	6	4	4											2	2											1
CG17273-PA	CG17273	FBgn0027493	CG17273	1	6													1	6
CG17876-PA	Amy-d	FBgn0000078	CG17876	4	6											1	1											4	5
CG18107-PA	CG18107	FBgn0034330	CG18107	1	6													1	6
CG1821-PA	RpL31	FBgn0025286	CG1821	1	6			1	1											1	5
CG1821-PB	RpL31	FBgn0025286	CG1821	1	6			1	1											1	5
CG1821-PC	RpL31	FBgn0025286	CG1821	1	6			1	1											1	5
CG18319-PA	ben	FBgn0000173	CG18319	1	6											1	3											1	3
CG18319-PB	ben	FBgn0000173	CG18319	1	6											1	3											1	3
CG18730-PA	Amy-p	FBgn0000079	CG18730	4	6											1	1											4	5		6
CG2168-PD	RpS3A	FBgn0017545	CG2168	3	6							3	5											1	1
CG2746-PA	RpL19	FBgn0002607	CG2746	1	6			1	5											1	1
CG2746-PB	RpL19	FBgn0002607	CG2746	1	6			1	5											1	1
CG30151-PA	CG30151	FBgn0050151	CG30151	2	6	1	5											1	1
CG31196-PA	14-3-3epsilon	FBgn0020238	CG31196	4	6							1	1					1	1					2	4
CG31196-PC	14-3-3epsilon	FBgn0020238	CG31196	4	6							1	1					1	1					2	4
CG31611-PA	His4:CG31611	FBgn0051611	CG31611	2	6																							2	6
CG32694-PD	CG32694	FBgn0052694	CG32694	1	6	1	1											1	5
CG3379-PA	His4r	FBgn0013981	CG3379	2	6																							2	6
CG3379-PB	His4r	FBgn0013981	CG3379	2	6																							2	6
CG3379-PC	His4r	FBgn0013981	CG3379	2	6																							2	6
CG33869-PA	His4:CG33869	FBgn0053869	CG33869	2	6																							2	6
CG33871-PA	His4:CG33871	FBgn0053871	CG33871	2	6																							2	6
CG33873-PA	His4:CG33873	FBgn0053873	CG33873	2	6																							2	6
CG33875-PA	His4:CG33875	FBgn0053875	CG33875	2	6																							2	6
CG33877-PA	His4:CG33877	FBgn0053877	CG33877	2	6																							2	6
CG33879-PA	His4:CG33879	FBgn0053879	CG33879	2	6																							2	6
CG33881-PA	His4:CG33881	FBgn0053881	CG33881	2	6																							2	6
CG33883-PA	His4:CG33883	FBgn0053883	CG33883	2	6																							2	6
CG33885-PA	His4:CG33885	FBgn0053885	CG33885	2	6																							2	6
CG33887-PA	His4:CG33887	FBgn0053887	CG33887	2	6																							2	6
CG33889-PA	His4:CG33889	FBgn0053889	CG33889	2	6																							2	6
CG33891-PA	His4:CG33891	FBgn0053891	CG33891	2	6																							2	6
CG33893-PA	His4:CG33893	FBgn0053893	CG33893	2	6																							2	6
CG33895-PA	His4:CG33895	FBgn0053895	CG33895	2	6																							2	6
CG33897-PA	His4:CG33897	FBgn0053897	CG33897	2	6																							2	6
CG33899-PA	His4:CG33899	FBgn0053899	CG33899	2	6																							2	6
CG33901-PA	His4:CG33901	FBgn0053901	CG33901	2	6																							2	6
CG33903-PA	His4:CG33903	FBgn0053903	CG33903	2	6																							2	6
CG33905-PA	His4:CG33905	FBgn0053905	CG33905	2	6																							2	6
CG33907-PA	His4:CG33907	FBgn0053907	CG33907	2	6																							2	6
CG33909-PA	His4:CG33909	FBgn0053909	CG33909	2	6																							2	6
CG3473-PA	CG3473	FBgn0028913	CG3473	1	6											1	3											1	3
CG3661-PA	RpL23	FBgn0010078	CG3661	2	6	2	3											1	3
CG3705-PA	aay	FBgn0023129	CG3705	1	6													1	6
CG3760-PA	CG3760	FBgn0022343	CG3760	2	6							2	4											1	2
CG3984-PA	CG3984	FBgn0038291	CG3984	1	6													1	6
CG4651-PA	RpL13	FBgn0011272	CG4651	2	6			1	3											2	3
CG4651-PB	RpL13	FBgn0011272	CG4651	2	6			1	3											2	3
CG4800-PA	Tctp	FBgn0037874	CG4800	1	6	1	4											1	2												5
CG4944-PA	cib	FBgn0026084	CG4944	2	6							2	4											2	2						5
CG4944-PB	cib	FBgn0026084	CG4944	2	6							2	4											2	2						5
CG4944-PC	cib	FBgn0026084	CG4944	2	6							2	4											2	2						5
CG5023-PA	CG5023	FBgn0038774	CG5023	2	6	1	2											2	4
CG5164-PA	GstE1	FBgn0034335	CG5164	2	6	1	3											2	3
CG5374-PA	T-cp1	FBgn0003676	CG5374	3	6			1	1											3	5
CG5374-PB	T-cp1	FBgn0003676	CG5374	3	6			1	1											3	5
CG6134-PC	spz	FBgn0003495	CG6134	3	6					2	2											1	2	1	2
CG6134-PD	spz	FBgn0003495	CG6134	3	6					2	2											1	2	1	2
CG6134-PI	spz	FBgn0003495	CG6134	3	6					2	2											1	2	1	2
CG6134-PL	spz	FBgn0003495	CG6134	3	6					1	1											2	3	1	2
CG6287-PA	CG6287	FBgn0032350	CG6287	4	6	1	1											4	5
CG7033-PA	CG7033	FBgn0030086	CG7033	3	6							1	1											2	5						5
CG7033-PC	CG7033	FBgn0030086	CG7033	3	6							1	1											2	5						5
CG7069-PA	CG7069	FBgn0038952	CG7069	1	6											1	3											1	3
CG7105-PA	Proct	FBgn0045038	CG7105	1	6	1	2											1	4
CG7823-PA	RhoGDI	FBgn0036921	CG7823	2	6	2	3											2	3
CG8937-PC	Hsc70-1	FBgn0001216	CG8937	2	6																							2	6
CG8937-PD	Hsc70-1	FBgn0001216	CG8937	2	6																							2	6
CG9092-PA	Gal	FBgn0001089	CG9092	4	6	1	1											4	5
CG9282-PA	RpL24	FBgn0032518	CG9282	1	6	1	3											1	3
CG9468-PA	CG9468	FBgn0032069	CG9468	3	6											1	1											3	5		5
CG9480-PB	Glycogenin	FBgn0034603	CG9480	2	6	1	3											1	3
CG9674-PA	CG9674	FBgn0036663	CG9674	3	6							1	2									1	1	2	3
CG9674-PD	CG9674	FBgn0036663	CG9674	3	6							1	2									1	1	2	3
R0CG2238-PA				1	6
R0CG2238-PB				1	6
R0CG2238-PC				1	6
RCG31716-PA				1	6
RCG31716-PB				1	6
RCG31716-PC				1	6
RCG31716-PD				1	6
RCG31716-PE				1	6
RCG31716-PG				1	6
CG12013-PA	PHGPx	FBgn0035438	CG12013	1	5							1	4											1	1
CG12013-PC	PHGPx	FBgn0035438	CG12013	1	5							1	4											1	1
CG12013-PD	PHGPx	FBgn0035438	CG12013	1	5							1	4											1	1
CG1220-PA	Kaz1-ORFB	FBgn0063923	CG1220	1	5							1	1											1	4
CG1220-PC	Kaz1-ORFB	FBgn0063923	CG1220	1	5							1	1											1	4
CG1220-PE	Kaz1-ORFB	FBgn0063923	CG1220	1	5							1	1											1	4
CG1220-PF	Kaz1-ORFB	FBgn0063923	CG1220	1	5							1	1											1	4
CG1220-PG	Kaz1-ORFB	FBgn0063923	CG1220	1	5							1	1											1	4
CG1220-PH	Kaz1-ORFB	FBgn0063923	CG1220	1	5							1	1											1	4
CG12449-PB	Gfat1	FBgn0027341	CG12449	3	5					2	4					1	1
CG12449-PC	Gfat1	FBgn0027341	CG12449	3	5					2	4					1	1
CG12449-PE	Gfat1	FBgn0027341	CG12449	3	5					2	4					1	1
CG12449-PF	Gfat1	FBgn0027341	CG12449	3	5					2	4					1	1
CG12775-PA	RpL21	FBgn0032987	CG12775	1	5	1	4											1	1
CG13043-PA	CG13043	FBgn0036600	CG13043	3	5													2	4									1	1	1
CG13231-PA	CG13231	FBgn0033580	CG13231	2	5	2	4											1	1
CG14567-PA	CG14567	FBgn0037126	CG14567	4	5	3	3											2	2
CG14681-PB	Skeletor	FBgn0262717	CG43161	2	5	1	1											2	4
CG15203-PA	CG15203	FBgn0030261	CG15203	1	5	1	5
CG16987-PA	daw	FBgn0031461	CG16987	3	5			2	4											1	1
CG16987-PB	daw	FBgn0031461	CG16987	3	5			2	4											1	1
CG17534-PA	GstE9	FBgn0063491	CG17534	2	5	2	3											2	2
CG1782-PA	Uba1	FBgn0023143	CG1782	4	5	3	3											2	2
CG17919-PA	CG17919	FBgn0037433	CG17919	3	5	1	1											3	4
CG18495-PA	Prosalpha1	FBgn0263121	CG18495	1	5									1	2											1	3
CG18495-PB	Prosalpha1	FBgn0263121	CG18495	1	5									1	2											1	3
CG18649-PA	CG18649	FBgn0036469	CG18649	2	5													2	5
CG18734-PA	Fur2	FBgn0004598	CG18734	1	5							1	2											1	3
CG18734-PB	Fur2	FBgn0004598	CG18734	1	5							1	2											1	3
CG18734-PC	Fur2	FBgn0004598	CG18734	1	5							1	2											1	3
CG18734-PD	Fur2	FBgn0004598	CG18734	1	5							1	2											1	3
CG18734-PE	Fur2	FBgn0004598	CG18734	1	5							1	2											1	3
CG18734-PF	Fur2	FBgn0004598	CG18734	1	5							1	2											1	3
CG18734-PG	Fur2	FBgn0004598	CG18734	1	5							1	2											1	3
CG18815-PA	CG18815	FBgn0042138	CG18815	1	5			1	3											1	2
CG18815-PB	CG18815	FBgn0042138	CG18815	1	5			1	3											1	2
CG18815-PC	CG18815	FBgn0042138	CG18815	1	5			1	3											1	2
CG2663-PA	CG2663	FBgn0037323	CG2663	1	5																			1	5
CG2663-PB	CG2663	FBgn0037323	CG2663	1	5																			1	5
CG2846-PA	CG2846	FBgn0014930	CG2846	1	5	1	3											1	2
CG30359-PA	Mal-A5	FBgn0050359	CG30359	1	5	1	2											1	3
CG30382-PA	CG30382	FBgn0050382	CG30382	1	5									1	2											1	3
CG31196-PB	14-3-3epsilon	FBgn0020238	CG31196	3	5							1	1											2	4
CG31196-PD	14-3-3epsilon	FBgn0020238	CG31196	3	5							1	1											2	4
CG3139-PA	Syt1	FBgn0004242	CG3139	1	5					1	1											1	4
CG3139-PB	Syt1	FBgn0004242	CG3139	1	5					1	1											1	4
CG3139-PC	Syt1	FBgn0004242	CG3139	1	5					1	1											1	4
CG33979-PA	capt	FBgn0261458	CG33979	2	5							2	2											1	3
CG33979-PB	capt	FBgn0261458	CG33979	2	5							2	2											1	3
CG34026-PA	CG34026	FBgn0054026	CG34026	1	5	1	2											1	3
CG3410-PA	lectin-24A	FBgn0040104	CG3410	3	5	2	4											1	1
CG4170-PA	vig	FBgn0024183	CG4170	2	5			2	3											1	2
CG4170-PB	vig	FBgn0024183	CG4170	2	5			2	3											1	2
CG4170-PC	vig	FBgn0024183	CG4170	2	5			2	3											1	2
CG4170-PD	vig	FBgn0024183	CG4170	2	5			2	3											1	2
CG4649-PA	Sodh-2	FBgn0022359	CG4649	4	5											1	1	1	2									2	2
CG5227-PA	sdk	FBgn0021764	CG5227	2	5							1	2											2	3
CG5227-PB	sdk	FBgn0021764	CG5227	2	5							1	2											2	3
CG5227-PC	sdk	FBgn0021764	CG5227	2	5							1	2											2	3
CG5227-PD	sdk	FBgn0021764	CG5227	2	5							1	2											2	3
CG6134-PE	spz	FBgn0003495	CG6134	2	5					1	1											1	2	1	2
CG6134-PF	spz	FBgn0003495	CG6134	2	5					1	1											1	2	1	2
CG6134-PJ	spz	FBgn0003495	CG6134	2	5					1	1											1	2	1	2
CG6134-PK	spz	FBgn0003495	CG6134	2	5					1	1											1	2	1	2
CG6367-PA	psh	FBgn0030926	CG6367	3	5	3	4											1	1
CG6588-PA	Fas1	FBgn0262742	CG6588	3	5							2	3											2	2
CG6588-PB	Fas1	FBgn0262742	CG6588	3	5							2	3											2	2
CG6588-PC	Fas1	FBgn0262742	CG6588	3	5							2	3											2	2
CG6588-PD	Fas1	FBgn0262742	CG6588	3	5							2	3											2	2
CG6588-PE	Fas1	FBgn0262742	CG6588	3	5							2	3											2	2
CG6588-PF	Fas1	FBgn0262742	CG6588	3	5							2	3											2	2
CG6988-PD	Pdi	FBgn0014002	CG6988	3	5							1	1											2	4
CG7111-PA	Rack1	FBgn0020618	CG7111	3	5	1	1											3	4												5
CG7178-PA	wupA	FBgn0004028	CG7178	2	5							1	3											2	2
CG7178-PB	wupA	FBgn0004028	CG7178	2	5							1	3											2	2
CG7178-PC	wupA	FBgn0004028	CG7178	2	5							1	3											2	2
CG7178-PD	wupA	FBgn0004028	CG7178	2	5							1	3											2	2
CG7178-PE	wupA	FBgn0004028	CG7178	2	5							1	3											2	2
CG7178-PF	wupA	FBgn0004028	CG7178	2	5							1	3											2	2
CG7178-PG	wupA	FBgn0004028	CG7178	2	5							1	3											2	2
CG7483-PA	eIF4AIII	FBgn0037573	CG7483	1	5											1	5
CG7917-PA	Nlp	FBgn0016685	CG7917	4	5	4	5
CG7935-PA	msk	FBgn0026252	CG7935	3	5	2	3											2	2
CG8444-PA	VhaM8.9	FBgn0037671	CG8444	1	5	1	3											1	2
CG8649-PA	Fim	FBgn0024238	CG8649	2	5							2	3											1	2
CG8649-PC	Fim	FBgn0024238	CG8649	2	5							2	3											1	2
CG8649-PD	Fim	FBgn0024238	CG8649	2	5							2	3											1	2
CG9446-PA	coro	FBgn0033109	CG9446	3	5			3	5
CG9446-PB	coro	FBgn0033109	CG9446	3	5			3	5
CG9446-PC	coro	FBgn0033109	CG9446	3	5			3	5
CG9510-PB	CG9510	FBgn0032076	CG9510	4	5			3	4											1	1
CG9510-PC	CG9510	FBgn0032076	CG9510	4	5			3	4											1	1
CG9553-PA	chic	FBgn0000308	CG9553	4	5			2	3											2	2
CG9553-PB	chic	FBgn0000308	CG9553	4	5			2	3											2	2
CG9553-PC	chic	FBgn0000308	CG9553	4	5			2	3											2	2
CG9553-PD	chic	FBgn0000308	CG9553	4	5			2	3											2	2
CG9674-PB	CG9674	FBgn0036663	CG9674	2	5							1	2											2	3
CG9674-PC	CG9674	FBgn0036663	CG9674	2	5							1	2											2	3
CG9733-PA	CG9733	FBgn0039759	CG9733	1	5																							1	5
R0CG7296-PA				2	5
CG10799-PA	CG10799	FBgn0033821	CG10799	1	4													1	4
CG10824-PA	CG10824	FBgn0038865	CG10824	2	4													2	4
CG11143-PA	Inos	FBgn0025885	CG11143	3	4	3	4
CG11271-PB	RpS12	FBgn0260441	CG11271	2	4			1	1											1	3
CG11271-PC	RpS12	FBgn0260441	CG11271	2	4			1	1											1	3
CG11594-PA	CG11594	FBgn0035484	CG11594	1	4																	1	4
CG11594-PC	CG11594	FBgn0035484	CG11594	1	4																	1	4
CG11909-PA	tobi	FBgn0261575	CG11909	2	4	2	4
CG11956-PA	SP1029	FBgn0263236	CG11956	3	4			1	1											3	3
CG11956-PB	SP1029	FBgn0263236	CG11956	3	4			1	1											3	3
CG11956-PC	SP1029	FBgn0263236	CG11956	3	4			1	1											3	3
CG12002-PB	Pxn	FBgn0011828	CG12002	3	4							3	4
CG13389-PA	RpS13	FBgn0010265	CG13389	1	4			1	2											1	2
CG13389-PB	RpS13	FBgn0010265	CG13389	1	4			1	2											1	2
CG14961-PA	CG14961	FBgn0035439	CG14961	2	4	1	2											2	2
CG15261-PA	UK114	FBgn0086691	CG15261	1	4	1	2											1	2
CG18096-PA	TepI	FBgn0041183	CG18096	2	4	2	4
CG2986-PA	RpS21	FBgn0015521	CG2986	2	4							2	3											1	1
CG2986-PB	RpS21	FBgn0015521	CG2986	2	4							2	3											1	1
CG2986-PE	RpS21	FBgn0015521	CG2986	2	4							2	3											1	1
CG30187-PA	CG30187	FBgn0050187	CG30187	1	4													1	4
CG31548-PA	CG31548	FBgn0051548	CG31548	1	4											1	4
CG3401-PA	betaTub60D	FBgn0003888	CG3401	1	4											1	4
CG3792-PA	CG3792	FBgn0031662	CG3792	1	4	1	2											1	2
CG4067-PA	pug	FBgn0020385	CG4067	1	4							1	3											1	1
CG4067-PB	pug	FBgn0020385	CG4067	1	4							1	3											1	1
CG4067-PC	pug	FBgn0020385	CG4067	1	4							1	3											1	1
CG4067-PD	pug	FBgn0020385	CG4067	1	4							1	3											1	1
CG4181-PA	GstD2	FBgn0010038	CG4181	2	4	1	1									1	1											1	2
CG42325-PF	Pde1c	FBgn0259225	CG42325	2	4											1	1	1	1									1	2
CG4265-PA	Uch	FBgn0010288	CG4265	2	4	2	3											1	1
CG4269-PA	CG4269	FBgn0034741	CG4269	1	4	1	2											1	2
CG4494-PA	smt3	FBgn0026170	CG4494	2	4	1	2											1	2
CG4533-PA	l(2)efl	FBgn0011296	CG4533	4	4	1	1					1	1					1	1					1	1
CG4561-PA	Aats-tyr	FBgn0027080	CG4561	1	4	1	1											1	3
CG4716-PA	CG4716	FBgn0033820	CG4716	2	4													2	4
CG4821-PC	Tequila	FBgn0023479	CG4821	2	4					2	2											1	2
CG4904-PA	Pros35	FBgn0250843	CG4904	3	4	1	1											2	3
CG5103-PA	CG5103	FBgn0036784	CG5103	3	4											3	3											1	1
CG5119-PA	pAbp	FBgn0261619	CG5119	2	4			2	4
CG5119-PB	pAbp	FBgn0261619	CG5119	2	4			2	4
CG5119-PC	pAbp	FBgn0261619	CG5119	2	4			2	4
CG5119-PD	pAbp	FBgn0261619	CG5119	2	4			2	4
CG5119-PE	pAbp	FBgn0261619	CG5119	2	4			2	4
CG5119-PF	pAbp	FBgn0261619	CG5119	2	4			2	4
CG5119-PG	pAbp	FBgn0261619	CG5119	2	4			2	4
CG5119-PH	pAbp	FBgn0261619	CG5119	2	4			2	4
CG5171-PA	CG5171	FBgn0031907	CG5171	3	4															3	4
CG5171-PB	CG5171	FBgn0031907	CG5171	3	4															3	4
CG5171-PC	CG5171	FBgn0031907	CG5171	3	4															3	4
CG5266-PA	Pros25	FBgn0086134	CG5266	2	4	2	3											1	1
CG5353-PA	Aats-thr	FBgn0027081	CG5353	2	4							1	1											2	3
CG5353-PB	Aats-thr	FBgn0027081	CG5353	2	4							1	1											2	3
CG5353-PC	Aats-thr	FBgn0027081	CG5353	2	4							1	1											2	3
CG5418-PA	CG5418	FBgn0032436	CG5418	1	4													1	4
CG5520-PA	Gp93	FBgn0039562	CG5520	2	4	2	2											2	2
CG5773-PA	CG5773	FBgn0034290	CG5773	2	4	2	4
CG5920-PA	RpS2	FBgn0004867	CG5920	2	4	2	2											1	2
CG6128-PA	Fuca	FBgn0036169	CG6128	1	4			1	2											1	2
CG6128-PB	Fuca	FBgn0036169	CG6128	1	4			1	2											1	2
CG6134-PH	spz	FBgn0003495	CG6134	3	4					1	1											1	1	1	2
CG6904-PA	CG6904	FBgn0038293	CG6904	3	4							1	1											3	3
CG6904-PB	CG6904	FBgn0038293	CG6904	3	4							1	1											3	3
CG6904-PC	CG6904	FBgn0038293	CG6904	3	4							1	1											3	3
CG6910-PB	CG6910	FBgn0036262	CG6910	1	4	1	2											1	2
CG7107-PD	up	FBgn0004169	CG7107	2	4							1	1											2	3
CG7529-PA	Est-Q	FBgn0037090	CG7529	3	4	1	1											2	3
CG7532-PA	l(2)34Fc	FBgn0261534	CG7532	2	4	2	4
CG7622-PA	RpL36	FBgn0002579	CG7622	2	4			2	4
CG7622-PB	RpL36	FBgn0002579	CG7622	2	4			2	4
CG7622-PC	RpL36	FBgn0002579	CG7622	2	4			2	4
CG7622-PD	RpL36	FBgn0002579	CG7622	2	4			2	4
CG7765-PA	Khc	FBgn0001308	CG7765	2	4	2	2											1	2
CG7768-PA	CG7768	FBgn0036415	CG7768	1	4											1	3											1	1
CG7768-PB	CG7768	FBgn0036415	CG7768	1	4											1	3											1	1
CG7820-PA	CAH1	FBgn0027844	CG7820	3	4	2	3											1	1												5
CG8332-PA	RpS15	FBgn0034138	CG8332	2	4							1	3											1	1
CG8332-PB	RpS15	FBgn0034138	CG8332	2	4							1	3											1	1
CG8977-PA	Cctgamma	FBgn0015019	CG8977	1	4			1	3											1	1
CG8977-PB	Cctgamma	FBgn0015019	CG8977	1	4			1	3											1	1
CG9456-PA	Spn1	FBgn0028988	CG9456	1	4			1	3											1	1
CG9456-PB	Spn1	FBgn0028988	CG9456	1	4			1	3											1	1
CG9619-PA	Gbs-76A	FBgn0036862	CG9619	1	4	1	4
CG9623-PA	if	FBgn0001250	CG9623	1	4							1	1											1	3
CG9623-PB	if	FBgn0001250	CG9623	1	4							1	1											1	3
CG9757-PA	CG9757	FBgn0003060	CG9757	3	4													3	4
CG9782-PA	CG9782	FBgn0030763	CG9782	2	4	2	2											1	2
R0CG3937-PA				2	4																							1	3
R0CG3937-PG				2	4																							1	3
CG1009-PA	Psa	FBgn0261243	CG1009	2	3							1	1											1	2
CG1009-PB	Psa	FBgn0261243	CG1009	2	3							1	1											1	2
CG1009-PC	Psa	FBgn0261243	CG1009	2	3							1	1											1	2
CG1009-PD	Psa	FBgn0261243	CG1009	2	3							1	1											1	2
CG1009-PE	Psa	FBgn0261243	CG1009	2	3							1	1											1	2
CG1009-PF	Psa	FBgn0261243	CG1009	2	3							1	1											1	2
CG10359-PE	CG10359	FBgn0035452	CG10359	1	3							1	1											1	2
CG10359-PG	CG10359	FBgn0035452	CG10359	1	3							1	1											1	2
CG10574-PA	I-2	FBgn0028429	CG10574	2	3																			2	3
CG10574-PB	I-2	FBgn0028429	CG10574	2	3																			2	3
CG10576-PB	CG10576	FBgn0035630	CG10576	3	3							3	3
CG10638-PA	CG10638	FBgn0036290	CG10638	2	3	2	3
CG11512-PA	GstD4	FBgn0010040	CG11512	1	3											1	1											1	2
CG11835-PA	CG11835	FBgn0031264	CG11835	1	3											1	2											1	1
CG11852-PA	CG11852	FBgn0039297	CG11852	2	3													2	3											1
CG11911-PA	CG11911	FBgn0031249	CG11911	1	3	1	2											1	1												5
CG12242-PA	GstD5	FBgn0010041	CG12242	1	3											1	1											1	2
CG12310-PA	CG12310	FBgn0036467	CG12310	1	3	1	2											1	1
CG12403-PA	Vha68-1	FBgn0020368	CG12403	3	3																							3	3
CG13551-PA	CG13551	FBgn0040660	CG13551	1	3																			1	3
CG13551-PB	CG13551	FBgn0040660	CG13551	1	3																			1	3
CG13551-PC	CG13551	FBgn0040660	CG13551	1	3																			1	3
CG1404-PA	ran	FBgn0020255	CG1404	3	3			2	2											1	1
CG1404-PB	ran	FBgn0020255	CG1404	3	3			2	2											1	1
CG14240-PA	TwdlP	FBgn0039435	CG14240	1	3											1	2											1	1
CG14304-PA	CG14304	FBgn0038629	CG14304	1	3															1	3
CG14304-PB	CG14304	FBgn0038629	CG14304	1	3															1	3
CG1471-PA	CDase	FBgn0039774	CG1471	3	3			2	2											1	1
CG1471-PB	CDase	FBgn0039774	CG1471	3	3			2	2											1	1
CG1471-PC	CDase	FBgn0039774	CG1471	3	3			2	2											1	1
CG1471-PD	CDase	FBgn0039774	CG1471	3	3			2	2											1	1
CG1471-PE	CDase	FBgn0039774	CG1471	3	3			2	2											1	1
CG14940-PA	Pde1c	FBgn0259225	CG42325	1	3											1	1											1	2
CG14990-PA	CG14990	FBgn0035496	CG14990	2	3	1	2											1	1											1
CG1524-PA	RpS14a	FBgn0004403	CG1524	1	3																					1	3
CG1524-PB	RpS14a	FBgn0004403	CG1524	1	3																					1	3
CG1527-PA	RpS14b	FBgn0004404	CG1527	1	3																					1	3
CG16749-PA	CG16749	FBgn0037678	CG16749	2	3	2	3
CG16799-PA	CG16799	FBgn0034538	CG16799	1	3	1	2											1	1
CG16914-PA	Lcp9	FBgn0025578	CG16914	2	3	1	2									1	1
CG1707-PA	CG1707	FBgn0033162	CG1707	3	3													3	3
CG17146-PA	Adk1	FBgn0022709	CG17146	2	3							1	1											1	2
CG17146-PB	Adk1	FBgn0022709	CG17146	2	3							1	1											1	2
CG17333-PA	CG17333	FBgn0030239	CG17333	1	3	1	3
CG18179-PA	CG18179	FBgn0036023	CG18179	1	3											1	3
CG1910-PA	CG1910	FBgn0022349	CG1910	2	3							2	2											1	1
CG1910-PB	CG1910	FBgn0022349	CG1910	2	3							2	2											1	1
CG1910-PC	CG1910	FBgn0022349	CG1910	2	3							2	2											1	1
CG1910-PD	CG1910	FBgn0022349	CG1910	2	3							2	2											1	1
CG1982-PA	Sodh-1	FBgn0024289	CG1982	3	3											1	1											2	2
CG2151-PA	Trxr-1	FBgn0020653	CG2151	2	3																			2	3						5
CG2151-PB	Trxr-1	FBgn0020653	CG2151	2	3																			2	3						5
CG2151-PC	Trxr-1	FBgn0020653	CG2151	2	3																			2	3						5
CG30499-PA	CG30499	FBgn0050499	CG30499	1	3	1	1											1	2
CG3140-PA	Adk2	FBgn0022708	CG3140	2	3													2	3
CG3152-PA	Trap1	FBgn0026761	CG3152	1	3	1	3																								5
CG31757-PA	Pde1c	FBgn0259225	CG42325	1	3											1	1											1	2
CG31764-PD	vir-1	FBgn0043841	CG31764	1	3					1	3
CG32412-PA	QC	FBgn0052412	CG32412	1	3	1	1											1	2
CG33196-PC	dp	FBgn0053196	CG33196	2	3													2	3
CG3422-PA	Pros28.1	FBgn0004066	CG3422	1	3	1	1											1	2
CG3612-PA	blw	FBgn0011211	CG3612	2	3													2	3												5
CG3722-PA	shg	FBgn0003391	CG3722	3	3	2	2											1	1
CG40045-PA	CG40045	FBgn0058045	CG40045	2	3													2	3
CG4035-PA	eIF-4E	FBgn0015218	CG4035	1	3							1	2											1	1
CG4035-PB	eIF-4E	FBgn0015218	CG4035	1	3							1	2											1	1
CG4035-PC	eIF-4E	FBgn0015218	CG4035	1	3							1	2											1	1
CG4035-PD	eIF-4E	FBgn0015218	CG4035	1	3							1	2											1	1
CG4035-PE	eIF-4E	FBgn0015218	CG4035	1	3							1	2											1	1
CG4035-PF	eIF-4E	FBgn0015218	CG4035	1	3							1	2											1	1
CG4035-PG	eIF-4E	FBgn0015218	CG4035	1	3							1	2											1	1
CG4062-PA	Aats-val	FBgn0027079	CG4062	3	3			2	2											1	1
CG4062-PB	Aats-val	FBgn0027079	CG4062	3	3			2	2											1	1
CG42325-PD	Pde1c	FBgn0259225	CG42325	1	3											1	1											1	2
CG42325-PE	Pde1c	FBgn0259225	CG42325	1	3											1	1											1	2
CG42325-PG	Pde1c	FBgn0259225	CG42325	1	3											1	1											1	2
CG4365-PA	CG4365	FBgn0037024	CG4365	3	3							1	1											2	2
CG4365-PB	CG4365	FBgn0037024	CG4365	3	3							1	1											2	2
CG4365-PC	CG4365	FBgn0037024	CG4365	3	3							1	1											2	2
CG4994-PA	Mpcp	FBgn0026409	CG4994	1	3			1	1											1	2
CG4994-PB	Mpcp	FBgn0026409	CG4994	1	3			1	1											1	2
CG5162-PA	CG5162	FBgn0030828	CG5162	2	3													2	3
CG5409-PA	Arp53D	FBgn0011743	CG5409	1	3																							1	3
CG5468-PA	TwdlM	FBgn0039434	CG5468	1	3											1	2											1	1
CG5476-PA	TwdlN	FBgn0039441	CG5476	1	3											1	2											1	1
CG5849-PA	CG5849	FBgn0038897	CG5849	2	3	2	3
CG5958-PA	CG5958	FBgn0031913	CG5958	2	3	2	3
CG6092-PA	Dak1	FBgn0028833	CG6092	2	3															2	3
CG6092-PB	Dak1	FBgn0028833	CG6092	2	3															2	3
CG6134-PG	spz	FBgn0003495	CG6134	2	3					1	1													1	2
CG6141-PA	RpL9	FBgn0015756	CG6141	1	3			1	3
CG6141-PB	RpL9	FBgn0015756	CG6141	1	3			1	3
CG6188-PA	CG6188	FBgn0038074	CG6188	2	3	2	3
CG6213-PA	Vha13	FBgn0026753	CG6213	1	3													1	3
CG6234-PA	CG6234	FBgn0038071	CG6234	3	3	1	1											2	2
CG6291-PA	ApepP	FBgn0026150	CG6291	3	3													3	3
CG6447-PA	TwdlL	FBgn0039437	CG6447	1	3											1	2											1	1
CG6447-PB	TwdlL	FBgn0039437	CG6447	1	3											1	2											1	1
CG6452-PA	TwdlO	FBgn0039438	CG6452	1	3											1	2											1	1
CG6476-PB	Su(var)3-9,eIF-2gamma	FBgn0263755,FBgn0263740	CG43664,CG43665	2	3					2	3
CG6476-PC	Su(var)3-9,eIF-2gamma	FBgn0263755,FBgn0263740	CG43664,CG43665	2	3					2	3
CG6478-PA	TwdlB	FBgn0039436	CG6478	1	3											1	2											1	1
CG6738-PA	CG6738	FBgn0039053	CG6738	1	3																							1	3
CG6867-PA	CG6867	FBgn0030887	CG6867	2	3	1	2											1	1
CG7008-PA	Tudor-SN	FBgn0035121	CG7008	2	3	2	3
CG7217-PA	Prx5	FBgn0038570	CG7217	1	3															1	3
CG7217-PB	Prx5	FBgn0038570	CG7217	1	3															1	3
CG7283-PA	RpL10Ab	FBgn0036213	CG7283	1	3					1	1											1	2
CG7283-PC	RpL10Ab	FBgn0036213	CG7283	1	3					1	1											1	2
CG7322-PA	CG7322	FBgn0030968	CG7322	1	3													1	3
CG7425-PA	eff	FBgn0011217	CG7425	1	3	1	3
CG7526-PA	frac	FBgn0035798	CG7526	2	3							1	2											1	1
CG7526-PB	frac	FBgn0035798	CG7526	2	3							1	2											1	1
CG7526-PC	frac	FBgn0035798	CG7526	2	3							1	2											1	1
CG7930-PA	TpnC73F	FBgn0010424	CG7930	2	3	1	1									1	1	1	1
CG8430-PA	Got1	FBgn0001124	CG8430	3	3							3	3
CG8430-PB	Got1	FBgn0001124	CG8430	3	3							3	3
CG8867-PA	Jon25Bi	FBgn0020906	CG8867	2	3			2	3
CG8867-PB	Jon25Bi	FBgn0020906	CG8867	2	3			2	3
CG8871-PA	Jon25Biii	FBgn0031653	CG8871	2	3	2	2											1	1
CG9327-PA	Pros29	FBgn0261394	CG9327	1	3	1	2											1	1
CG9338-PA	CG9338	FBgn0032899	CG9338	1	3													1	3											1
CG9434-PA	Fst	FBgn0037724	CG9434	1	3	1	1											1	2
CG9463-PA	CG9463	FBgn0032066	CG9463	1	3											1	1											1	2
CG9465-PA	CG9465	FBgn0032067	CG9465	1	3											1	1											1	2
CG9805-PB	eIF3-S10	FBgn0037249	CG9805	2	3							2	3
RCG14993-PA				1	3
CG10102-PA	CR10102	FBgn0033927	CR10102	1	2											1	2
CG10298-PA	CG10298	FBgn0037432	CG10298	1	2											1	2
CG10423-PA	RpS27	FBgn0039300	CG10423	1	2	1	1											1	1
CG10475-PA	Jon65Ai	FBgn0035667	CG10475	2	2	1	1									1	1
CG10512-PA	CG10512	FBgn0037057	CG10512	1	2							1	1											1	1
CG10512-PB	CG10512	FBgn0037057	CG10512	1	2							1	1											1	1
CG10512-PC	CG10512	FBgn0037057	CG10512	1	2							1	1											1	1
CG10512-PD	CG10512	FBgn0037057	CG10512	1	2							1	1											1	1
CG10687-PA	Aats-asn	FBgn0086443	CG10687	1	2	1	2
CG10701-PA	Moe	FBgn0011661	CG10701	1	2							1	2
CG10701-PB	Moe	FBgn0011661	CG10701	1	2							1	2
CG10701-PC	Moe	FBgn0011661	CG10701	1	2							1	2
CG10701-PD	Moe	FBgn0011661	CG10701	1	2							1	2
CG10701-PE	Moe	FBgn0011661	CG10701	1	2							1	2
CG10701-PF	Moe	FBgn0011661	CG10701	1	2							1	2
CG10701-PG	Moe	FBgn0011661	CG10701	1	2							1	2
CG10701-PH	Moe	FBgn0011661	CG10701	1	2							1	2
CG10701-PI	Moe	FBgn0011661	CG10701	1	2							1	2
CG10701-PJ	Moe	FBgn0011661	CG10701	1	2							1	2
CG10772-PA	Fur1	FBgn0004509	CG10772	2	2							2	2
CG10772-PB	Fur1	FBgn0004509	CG10772	2	2							2	2
CG10772-PC	Fur1	FBgn0004509	CG10772	2	2							2	2
CG10772-PD	Fur1	FBgn0004509	CG10772	2	2							2	2
CG10772-PE	Fur1	FBgn0004509	CG10772	2	2							2	2
CG10772-PF	Fur1	FBgn0004509	CG10772	2	2							2	2
CG10837-PA	eIF-4B	FBgn0020660	CG10837	1	2					1	2
CG10837-PB	eIF-4B	FBgn0020660	CG10837	1	2					1	2
CG10837-PE	eIF-4B	FBgn0020660	CG10837	1	2					1	2
CG1092-PA	CG1092	FBgn0037228	CG1092	1	2							1	2
CG1092-PB	CG1092	FBgn0037228	CG1092	1	2							1	2
CG10944-PB	RpS6	FBgn0261592	CG10944	1	2	1	1											1	1
CG11089-PA	CG11089	FBgn0039241	CG11089	2	2	1	1											1	1
CG11134-PA	CG11134	FBgn0030518	CG11134	1	2													1	2
CG11154-PA	ATPsyn-beta	FBgn0010217	CG11154	2	2											1	1	1	1
CG11378-PA	CG11378	FBgn0040364	CG11378	1	2	1	2																							1
CG11401-PA	Trxr-2	FBgn0037170	CG11401	1	2	1	1											1	1
CG1143-PA	CG1143	FBgn0035359	CG1143	2	2	1	1											1	1
CG11474-PA	CG11474	FBgn0034688	CG11474	1	2													1	2
CG11796-PA	CG11796	FBgn0036992	CG11796	1	2																			1	2
CG11796-PB	CG11796	FBgn0036992	CG11796	1	2																			1	2
CG12131-PA	Adam	FBgn0027619	CG12131	2	2													2	2
CG12163-PA	CG12163	FBgn0260462	CG12163	2	2																			2	2					1
CG12173-PA	CG12173	FBgn0037305	CG12173	1	2													1	2
CG12505-PA	Arc1	FBgn0033926	CG12505	1	2											1	2
CG12529-PA	Zw	FBgn0004057	CG12529	2	2																			2	2
CG12529-PB	Zw	FBgn0004057	CG12529	2	2																			2	2
CG12740-PA	RpL28	FBgn0035422	CG12740	1	2							1	2
CG12740-PB	RpL28	FBgn0035422	CG12740	1	2							1	2
CG12740-PC	RpL28	FBgn0035422	CG12740	1	2							1	2
CG12740-PD	RpL28	FBgn0035422	CG12740	1	2							1	2
CG1318-PA	Hexo1	FBgn0041630	CG1318	2	2							1	1									1	1
CG1318-PB	Hexo1	FBgn0041630	CG1318	2	2							1	1									1	1
CG1318-PD	Hexo1	FBgn0041630	CG1318	2	2							1	1									1	1
CG13445-PA	CG13445	FBgn0036532	CG13445	1	2													1	2
CG1345-PA	Gfat2	FBgn0039580	CG1345	2	2	1	1									1	1
CG14642-PA	CG14642	FBgn0037222	CG14642	2	2							2	2
CG14642-PB	CG14642	FBgn0037222	CG14642	2	2							2	2
CG1483-PA	Map205	FBgn0002645	CG1483	1	2							1	1											1	1
CG1483-PB	Map205	FBgn0002645	CG1483	1	2							1	1											1	1
CG1489-PA	Pros45	FBgn0020369	CG1489	1	2	1	1											1	1
CG14996-PB	Chd64	FBgn0035499	CG14996	2	2													2	2
CG1519-PA	Prosalpha7	FBgn0023175	CG1519	1	2																			1	2
CG1519-PB	Prosalpha7	FBgn0023175	CG1519	1	2																			1	2
CG15343-PA	CG15343	FBgn0030029	CG15343	1	2													1	2
CG15441-PA	Gs1l	FBgn0019982	CG15441	1	2													1	2
CG15582-PA	Obp83cd	FBgn0046878	CG15582	2	2	2	2
CG1591-PA	REG	FBgn0029133	CG1591	2	2	1	1											1	1
CG1621-PA	Coop	FBgn0263240	CG1621	1	2	1	1											1	1
CG16812-PA	CG16812	FBgn0032488	CG16812	1	2													1	2
CG16944-PA	sesB	FBgn0003360	CG16944	1	2																			1	2
CG16944-PB	sesB	FBgn0003360	CG16944	1	2																			1	2
CG16944-PC	sesB	FBgn0003360	CG16944	1	2																			1	2
CG16944-PD	sesB	FBgn0003360	CG16944	1	2																			1	2
CG17027-PA	CG17027	FBgn0036553	CG17027	1	2	1	2
CG17108-PA	CG17108	FBgn0032285	CG17108	1	2													1	2
CG17127-PA	CG17127	FBgn0032299	CG17127	1	2															1	2
CG17127-PB	CG17127	FBgn0032299	CG17127	1	2															1	2
CG17190-PA	CG17190	FBgn0038761	CG17190	1	2													1	2
CG1740-PA	Ntf-2	FBgn0031145	CG1740	2	2																			1	1			1	1
CG17645-PA	Pglym87	FBgn0011270	CG17645	1	2																							1	2
CG17921-PA	HmgZ	FBgn0010228	CG17921	1	2															1	2
CG17921-PB	HmgZ	FBgn0010228	CG17921	1	2															1	2
CG17956-PA	Mst87F	FBgn0002862	CG17956	1	2													1	2
CG18106-PA	IM2	FBgn0025583	CG18106	1	2													1	2
CG18111-PA	Obp99a	FBgn0039678	CG18111	2	2	1	1											1	1
CG1818-PA	Updo	FBgn0033428	CG1818	1	2																			1	2
CG1818-PB	Updo	FBgn0033428	CG1818	1	2																			1	2
CG18315-PA	Aprt	FBgn0000109	CG18315	1	2																			1	2
CG18315-PB	Aprt	FBgn0000109	CG18315	1	2																			1	2
CG18593-PA	viaf	FBgn0036237	CG18593	1	2	1	1											1	1
CG18681-PA	epsilonTry	FBgn0010425	CG18681	1	2	1	1											1	1
CG1915-PC	sls	FBgn0086906	CG1915	2	2													1	1					1	1
CG2076-PA	CG2076	FBgn0030263	CG2076	1	2													1	2
CG2135-PA	CG2135	FBgn0039874	CG2135	1	2	1	2
CG2184-PA	Mlc2	FBgn0002773	CG2184	2	2													1	1					1	1
CG2221-PA	l(1)G0289	FBgn0028331	CG2221	1	2													1	2
CG2467-PA	pot	FBgn0250871	CG2467	1	2			1	1											1	1
CG2467-PB	pot	FBgn0250871	CG2467	1	2			1	1											1	1
CG2922-PA	exba	FBgn0250753	CG2922	1	2			1	1											1	1
CG2922-PB	exba	FBgn0250753	CG2922	1	2			1	1											1	1
CG2922-PC	exba	FBgn0250753	CG2922	1	2			1	1											1	1
CG2922-PD	exba	FBgn0250753	CG2922	1	2			1	1											1	1
CG2922-PE	exba	FBgn0250753	CG2922	1	2			1	1											1	1
CG2922-PF	exba	FBgn0250753	CG2922	1	2			1	1											1	1
CG2922-PG	exba	FBgn0250753	CG2922	1	2			1	1											1	1
CG2947-PA	HIP-R	FBgn0029676	CG2947	1	2									1	1											1	1
CG2947-PB	HIP-R	FBgn0029676	CG2947	1	2									1	1											1	1
CG3001-PA	Hex-A	FBgn0001186	CG3001	2	2													1	1					1	1
CG31445-PA	CG31445	FBgn0051445	CG31445	2	2	1	1											1	1
CG31549-PA	CG31549	FBgn0051549	CG31549	1	2													1	2
CG31997-PA	CG31997	FBgn0051997	CG31997	1	2	1	1											1	1											1
CG32068-PB	CG32068	FBgn0052068	CG32068	2	2													2	2
CG32209-PB	serp	FBgn0260653	CG32209	1	2													1	2
CG32302-PA	CG32302	FBgn0052302	CG32302	1	2													1	2
CG32698-PA	CG32698	FBgn0052698	CG32698	2	2	2	2																							1
CG32789-PA	HIP	FBgn0260484	CG32789	1	2									1	1											1	1
CG33149-PA	Mlp60A	FBgn0259209	CG42309	2	2											1	1											1	1
CG33706-PA	IM18	FBgn0067903	CG33706	2	2	2	2
CG34165-PA	CG34165	FBgn0085194	CG34165	1	2													1	2
CG3460-PA	Nmd3	FBgn0023542	CG3460	1	2	1	2
CG3699-PA	CG3699	FBgn0040349	CG3699	1	2	1	2
CG42309-PB	Mlp60A	FBgn0259209	CG42309	2	2											1	1											1	1
CG4347-PA	UGP	FBgn0035978	CG4347	2	2							1	1											1	1
CG4347-PC	UGP	FBgn0035978	CG4347	2	2							1	1											1	1
CG4379-PA	Pka-C1	FBgn0000273	CG4379	1	2			1	1											1	1
CG4379-PB	Pka-C1	FBgn0000273	CG4379	1	2			1	1											1	1
CG4379-PC	Pka-C1	FBgn0000273	CG4379	1	2			1	1											1	1
CG4381-PA	GstD3	FBgn0010039	CG4381	1	2													1	2
CG4429-PA	Rbp2	FBgn0262734	CG4429	1	2							1	2
CG4429-PB	Rbp2	FBgn0262734	CG4429	1	2							1	2
CG4429-PC	Rbp2	FBgn0262734	CG4429	1	2							1	2
CG4463-PA	Hsp23	FBgn0001224	CG4463	1	2	1	1											1	1
CG4533-PB	l(2)efl	FBgn0011296	CG4533	2	2							1	1											1	1
CG4721-PA	CG4721	FBgn0039024	CG4721	2	2	2	2
CG4778-PA	obst-B	FBgn0027600	CG4778	1	2	1	2
CG4863-PD	RpL3	FBgn0020910	CG4863	1	2					1	2
CG4897-PA	RpL7	FBgn0005593	CG4897	2	2	1	1											1	1
CG5064-PA	Srp68	FBgn0035947	CG5064	1	2	1	2
CG5182-PA	Pk34A	FBgn0028410	CG5182	1	2	1	2
CG5246-PA	CG5246	FBgn0038484	CG5246	2	2	2	2
CG5320-PA	Gdh	FBgn0001098	CG5320	1	2							1	1											1	1
CG5320-PB	Gdh	FBgn0001098	CG5320	1	2							1	1											1	1
CG5320-PE	Gdh	FBgn0001098	CG5320	1	2							1	1											1	1
CG5320-PF	Gdh	FBgn0001098	CG5320	1	2							1	1											1	1
CG5791-PA	CG5791	FBgn0040582	CG5791	1	2													1	2
CG6335-PA	Aats-his	FBgn0027087	CG6335	1	2							1	1											1	1
CG6335-PB	Aats-his	FBgn0027087	CG6335	1	2							1	1											1	1
CG6510-PA	RpL18A	FBgn0010409	CG6510	1	2	1	1											1	1
CG6639-PA	CG6639	FBgn0032638	CG6639	1	2	1	1											1	1
CG6846-PA	RpL26	FBgn0036825	CG6846	1	2													1	2
CG7230-PA	rib	FBgn0003254	CG7230	1	2													1	2
CG7380-PA	baf	FBgn0031977	CG7380	1	2	1	1											1	1
CG7399-PA	Hn	FBgn0001208	CG7399	1	2							1	2
CG7399-PB	Hn	FBgn0001208	CG7399	1	2							1	2
CG7424-PA	RpL36A	FBgn0031980	CG7424	1	2													1	2
CG7560-PA	CG7560	FBgn0036157	CG7560	2	2	2	2
CG7675-PA	CG7675	FBgn0038610	CG7675	1	2							1	2
CG7675-PB	CG7675	FBgn0038610	CG7675	1	2							1	2
CG7675-PC	CG7675	FBgn0038610	CG7675	1	2							1	2
CG7789-PA	CG7789	FBgn0039698	CG7789	1	2	1	1											1	1
CG7860-PA	CG7860	FBgn0030653	CG7860	1	2													1	2
CG7911-PA	CG7911	FBgn0039735	CG7911	1	2			1	1											1	1
CG7911-PB	CG7911	FBgn0039735	CG7911	1	2			1	1											1	1
CG7977-PA	RpL23A	FBgn0026372	CG7977	2	2	1	1											1	1
CG8055-PA	shrb	FBgn0086656	CG8055	2	2													2	2
CG8369-PA	CG8369	FBgn0040532	CG8369	2	2													2	2
CG8415-PA	RpS23	FBgn0033912	CG8415	2	2	1	1											1	1
CG8417-PA	CG8417	FBgn0037744	CG8417	2	2	1	1											1	1
CG8431-PA	Aats-cys	FBgn0027091	CG8431	1	2	1	2
CG8632-PA	CG8632	FBgn0033762	CG8632	1	2							1	1											1	1
CG8632-PB	CG8632	FBgn0033762	CG8632	1	2							1	1											1	1
CG8636-PA	CG8636	FBgn0029629	CG8636	1	2	1	2
CG8738-PA	CG8738	FBgn0033321	CG8738	1	2	1	1											1	1
CG8756-PA	verm	FBgn0261341	CG8756	2	2																			2	2
CG8756-PB	verm	FBgn0261341	CG8756	2	2																			2	2
CG8756-PC	verm	FBgn0261341	CG8756	2	2																			2	2
CG8756-PD	verm	FBgn0261341	CG8756	2	2																			2	2
CG8891-PA	CG8891	FBgn0031663	CG8891	1	2													1	2
CG8900-PA	RpS18	FBgn0010411	CG8900	1	2															1	2
CG8900-PB	RpS18	FBgn0010411	CG8900	1	2															1	2
CG9012-PA	Chc	FBgn0000319	CG9012	2	2															2	2
CG9012-PB	Chc	FBgn0000319	CG9012	2	2															2	2
CG9012-PC	Chc	FBgn0000319	CG9012	2	2															2	2
CG9012-PD	Chc	FBgn0000319	CG9012	2	2															2	2
CG9012-PE	Chc	FBgn0000319	CG9012	2	2															2	2
CG9012-PF	Chc	FBgn0000319	CG9012	2	2															2	2
CG9073-PA	TpnC47D	FBgn0010423	CG9073	2	2											1	1	1	1
CG9224-PA	sog	FBgn0003463	CG9224	2	2													2	2
CG9285-PA	Dip-B	FBgn0000454	CG9285	2	2															2	2
CG9285-PB	Dip-B	FBgn0000454	CG9285	2	2															2	2
CG9285-PC	Dip-B	FBgn0000454	CG9285	2	2															2	2
CG9311-PA	mop	FBgn0036448	CG9311	1	2	1	2
CG9380-PB	CG9380	FBgn0035094	CG9380	2	2							1	1					1	1
CG9411-PA	CG9411	FBgn0030569	CG9411	1	2													1	2
CG9460-PA	Spn42De	FBgn0033115	CG9460	1	2													1	2
CG9538-PA	Ag5r	FBgn0015010	CG9538	1	2													1	2
CG9911-PA	CG9911	FBgn0030734	CG9911	2	2							2	2
CG9911-PB	CG9911	FBgn0030734	CG9911	2	2							2	2
CG9911-PC	CG9911	FBgn0030734	CG9911	2	2							2	2
CG9911-PD	CG9911	FBgn0030734	CG9911	2	2							2	2
R0CG1517-PD				1	2
R0CG5920-PA				1	2																							1	2
RCG15784-PA				1	2
CG10091-PA	GstD9	FBgn0038020	CG10091	1	1	1	1
CG10174-PA	Ntf-2r	FBgn0032680	CG10174	1	1																							1	1
CG1019-PA	Mlp84B	FBgn0014863	CG1019	1	1											1	1
CG1019-PB	Mlp84B	FBgn0014863	CG1019	1	1											1	1
CG10217-PA	CG10217	FBgn0039113	CG10217	1	1															1	1
CG10217-PB	CG10217	FBgn0039113	CG10217	1	1															1	1
CG10472-PA	CG10472	FBgn0035670	CG10472	1	1	1	1
CG1063-PA	Itp-r83A	FBgn0010051	CG1063	1	1																			1	1
CG1063-PB	Itp-r83A	FBgn0010051	CG1063	1	1																			1	1
CG10640-PA	Uev1A	FBgn0035601	CG10640	1	1																			1	1
CG10640-PB	Uev1A	FBgn0035601	CG10640	1	1																			1	1
CG10679-PA	Nedd8	FBgn0032725	CG10679	1	1													1	1
CG10686-PA	tral	FBgn0041775	CG10686	1	1	1	1
CG1088-PA	Vha26	FBgn0015324	CG1088	1	1															1	1
CG1088-PB	Vha26	FBgn0015324	CG1088	1	1															1	1
CG10918-PA	CG10918	FBgn0031178	CG10918	1	1													1	1
CG1100-PA	Rpn5	FBgn0028690	CG1100	1	1													1	1
CG11024-PA	cl	FBgn0000318	CG11024	1	1													1	1
CG11027-PA	Arf102F	FBgn0013749	CG11027	1	1											1	1
CG11030-PA	CG11030	FBgn0031736	CG11030	1	1													1	1
CG11139-PA	p47	FBgn0033179	CG11139	1	1	1	1
CG11267-PA	CG11267	FBgn0036334	CG11267	1	1													1	1
CG11350-PB	CG11350	FBgn0035552	CG11350	1	1	1	1
CG11444-PA	CG11444	FBgn0029715	CG11444	1	1													1	1
CG1154-PA	Osi12	FBgn0037419	CG1154	1	1	1	1
CG11899-PA	CG11899	FBgn0014427	CG11899	1	1													1	1
CG11912-PA	CG11912	FBgn0031248	CG11912	1	1	1	1
CG11980-PA	CG11980	FBgn0037652	CG11980	1	1																			1	1
CG11980-PB	CG11980	FBgn0037652	CG11980	1	1																			1	1
CG11980-PC	CG11980	FBgn0037652	CG11980	1	1																			1	1
CG12323-PA	Prosbeta5	FBgn0029134	CG12323	1	1			1	1
CG12323-PB	Prosbeta5	FBgn0029134	CG12323	1	1			1	1
CG12363-PA	Dlc90F	FBgn0024432	CG12363	1	1											1	1
CG12437-PA	raw	FBgn0003209	CG12437	1	1																			1	1
CG12437-PB	raw	FBgn0003209	CG12437	1	1																			1	1
CG12449-PG	Gfat1	FBgn0027341	CG12449	1	1					1	1
CG12766-PA	CG12766	FBgn0035476	CG12766	1	1																							1	1
CG12813-PA	Npc2d	FBgn0037782	CG12813	1	1	1	1
CG1318-PC	Hexo1	FBgn0041630	CG1318	1	1							1	1
CG13239-PA	CG13239	FBgn0037197	CG13239	1	1													1	1
CG13280-PA	CG13280	FBgn0032609	CG13280	1	1																							1	1
CG13281-PA	Cas	FBgn0022213	CG13281	1	1													1	1
CG13627-PA	CG13627	FBgn0039217	CG13627	1	1																			1	1
CG13627-PB	CG13627	FBgn0039217	CG13627	1	1																			1	1
CG1381-PA	RpLP0-like	FBgn0033485	CG1381	1	1	1	1
CG1411-PA	CRMP	FBgn0023023	CG1411	1	1					1	1
CG1411-PE	CRMP	FBgn0023023	CG1411	1	1					1	1
CG14112-PA	SNCF	FBgn0036349	CG14112	1	1													1	1
CG1440-PA	CG1440	FBgn0030038	CG1440	1	1																			1	1
CG1440-PB	CG1440	FBgn0030038	CG1440	1	1																			1	1
CG1440-PC	CG1440	FBgn0030038	CG1440	1	1																			1	1
CG14528-PA	CG14528	FBgn0039611	CG14528	1	1													1	1
CG14688-PB	CG14688	FBgn0037819	CG14688	1	1													1	1
CG1475-PB	RpL13A	FBgn0037351	CG1475	1	1	1	1
CG14904-PA	Scp2	FBgn0020907	CG14904	1	1	1	1
CG14919-PA	Ast-C	FBgn0032336	CG14919	1	1													1	1
CG14957-PA	CG14957	FBgn0035412	CG14957	1	1	1	1																							1
CG15068-PA	CG15068	FBgn0040733	CG15068	1	1													1	1
CG1516-PA	CG1516	FBgn0027580	CG1516	1	1																			1	1
CG1516-PB	CG1516	FBgn0027580	CG1516	1	1																			1	1
CG1516-PD	CG1516	FBgn0027580	CG1516	1	1																			1	1
CG1516-PE	CG1516	FBgn0027580	CG1516	1	1																			1	1
CG1516-PG	CG1516	FBgn0027580	CG1516	1	1																			1	1
CG1516-PI	CG1516	FBgn0027580	CG1516	1	1																			1	1
CG1516-PJ	CG1516	FBgn0027580	CG1516	1	1																			1	1
CG1516-PK	CG1516	FBgn0027580	CG1516	1	1																			1	1
CG1516-PL	CG1516	FBgn0027580	CG1516	1	1																			1	1
CG1522-PA	cac	FBgn0263111	CG43368	1	1							1	1
CG1522-PB	cac	FBgn0263111	CG43368	1	1							1	1
CG1522-PC	cac	FBgn0263111	CG43368	1	1							1	1
CG1522-PD	cac	FBgn0263111	CG43368	1	1							1	1
CG1522-PE	cac	FBgn0263111	CG43368	1	1							1	1
CG1522-PF	cac	FBgn0263111	CG43368	1	1							1	1
CG1522-PG	cac	FBgn0263111	CG43368	1	1							1	1
CG1522-PH	cac	FBgn0263111	CG43368	1	1							1	1
CG1522-PI	cac	FBgn0263111	CG43368	1	1							1	1
CG1522-PJ	cac	FBgn0263111	CG43368	1	1							1	1
CG1623-PB	hebe	FBgn0033448	CG1623	1	1															1	1
CG1623-PD	hebe	FBgn0033448	CG1623	1	1															1	1
CG1623-PE	hebe	FBgn0033448	CG1623	1	1															1	1
CG1623-PF	hebe	FBgn0033448	CG1623	1	1															1	1
CG1637-PC	CG1637	FBgn0030245	CG1637	1	1	1	1
CG16704-PA	CG16704	FBgn0031558	CG16704	1	1													1	1
CG16713-PA	CG16713	FBgn0031560	CG16713	1	1	1	1																								1
CG16807-PA	roq	FBgn0036621	CG16807	1	1													1	1
CG16817-PA	CG16817	FBgn0037728	CG16817	1	1	1	1
CG16901-PA	sqd	FBgn0263396	CG16901	1	1																	1	1
CG16901-PB	sqd	FBgn0263396	CG16901	1	1																	1	1
CG16901-PC	sqd	FBgn0263396	CG16901	1	1																	1	1
CG16936-PA	CG16936	FBgn0027590	CG16936	1	1													1	1
CG17051-PA	dod	FBgn0015379	CG17051	1	1													1	1
CG17052-PA	obst-A	FBgn0031097	CG17052	1	1													1	1
CG1740-PB	Ntf-2	FBgn0031145	CG1740	1	1																			1	1
CG1743-PA	Gs2	FBgn0001145	CG1743	1	1																			1	1
CG17489-PD	RpL5	FBgn0064225	CG17489	1	1																			1	1
CG17489-PE	RpL5	FBgn0064225	CG17489	1	1																			1	1
CG17524-PA	GstE3	FBgn0063497	CG17524	1	1	1	1
CG17667-PA	CG42709	FBgn0261674	CG42709	1	1															1	1
CG17667-PB	CG42709	FBgn0261674	CG42709	1	1															1	1
CG17667-PC	CG42709	FBgn0261674	CG42709	1	1															1	1
CG18030-PA	Jon99Fi	FBgn0039778	CG18030	1	1											1	1														5
CG18076-PH	shot	FBgn0013733	CG18076	1	1	1	1
CG18341-PA	Prosbeta2R1	FBgn0029812	CG18341	1	1																							1	1
CG1836-PA	Rad23	FBgn0026777	CG1836	1	1							1	1
CG1836-PB	Rad23	FBgn0026777	CG1836	1	1							1	1
CG1837-PA	prtp	FBgn0030329	CG1837	1	1	1	1
CG18522-PA	CG18522	FBgn0038347	CG18522	1	1													1	1
CG18563-PA	CG18563	FBgn0032639	CG18563	1	1													1	1
CG18778-PA	Cpr65Au	FBgn0042119	CG18778	1	1											1	1
CG1915-PA	sls	FBgn0086906	CG1915	1	1																			1	1
CG1968-PA	CG1968	FBgn0033401	CG1968	1	1							1	1
CG1968-PB	CG1968	FBgn0033401	CG1968	1	1							1	1
CG2184-PB	Mlc2	FBgn0002773	CG2184	1	1																			1	1
CG2194-PB	su(r)	FBgn0086450	CG2194	1	1															1	1
CG2194-PC	su(r)	FBgn0086450	CG2194	1	1															1	1
CG2229-PA	Jon99Fii	FBgn0039777	CG2229	1	1											1	1
CG2245-PA	nero	FBgn0261479	CG2245	1	1													1	1
CG2263-PA	CG2263	FBgn0030007	CG2263	1	1	1	1
CG2269-PA	CG2269	FBgn0033484	CG2269	1	1																			1	1
CG2269-PB	CG2269	FBgn0033484	CG2269	1	1																			1	1
CG2269-PC	CG2269	FBgn0033484	CG2269	1	1																			1	1
CG2674-PB	Sam-S	FBgn0005278	CG2674	1	1					1	1
CG2674-PC	Sam-S	FBgn0005278	CG2674	1	1					1	1
CG2674-PG	Sam-S	FBgn0005278	CG2674	1	1					1	1
CG2674-PJ	Sam-S	FBgn0005278	CG2674	1	1					1	1
CG2862-PA	CG2862	FBgn0031459	CG2862	1	1																			1	1
CG2862-PB	CG2862	FBgn0031459	CG2862	1	1																			1	1
CG2918-PA	CG2918	FBgn0023529	CG2918	1	1													1	1
CG2968-PA	l(1)G0230	FBgn0028342	CG2968	1	1	1	1																								5
CG2989-PA	Cht6	FBgn0263132	CG43374	1	1	1	1
CG3001-PB	Hex-A	FBgn0001186	CG3001	1	1																			1	1
CG30413-PA	CG30413	FBgn0050413	CG30413	1	1	1	1																							1
CG30458-PA	CG30458	FBgn0050458	CG30458	1	1													1	1
CG31004-PA	CG31004	FBgn0051004	CG31004	1	1			1	1
CG31004-PB	CG31004	FBgn0051004	CG31004	1	1			1	1
CG31034-PA	Jon99Cii	FBgn0003356	CG31034	1	1											1	1
CG31204-PA	CG31204	FBgn0051204	CG31204	1	1	1	1
CG31362-PA	Jon99Ciii	FBgn0003357	CG31362	1	1											1	1
CG31483-PA	Pif2	FBgn0046873	CG31483	1	1	1	1
CG31508-PA	TotC	FBgn0044812	CG31508	1	1	1	1
CG31605-PA	Bsg	FBgn0261822	CG31605	1	1																			1	1
CG31605-PB	Bsg	FBgn0261822	CG31605	1	1																			1	1
CG31605-PC	Bsg	FBgn0261822	CG31605	1	1																			1	1
CG31605-PD	Bsg	FBgn0261822	CG31605	1	1																			1	1
CG31605-PE	Bsg	FBgn0261822	CG31605	1	1																			1	1
CG31605-PF	Bsg	FBgn0261822	CG31605	1	1																			1	1
CG31605-PG	Bsg	FBgn0261822	CG31605	1	1																			1	1
CG31605-PH	Bsg	FBgn0261822	CG31605	1	1																			1	1
CG31605-PI	Bsg	FBgn0261822	CG31605	1	1																			1	1
CG31664-PA	CG31664	FBgn0051664	CG31664	1	1	1	1
CG31743-PA	CG31743	FBgn0032618	CG31743	1	1	1	1
CG31999-PA	CG31999	FBgn0051999	CG31999	1	1	1	1
CG32106-PA	CG32106	FBgn0052106	CG32106	1	1	1	1
CG32183-PB	Ccn	FBgn0052183	CG32183	1	1	1	1
CG32190-PA	NUCB1	FBgn0052190	CG32190	1	1													1	1
CG3290-PA	CG3290	FBgn0034711	CG3290	1	1											1	1
CG3292-PA	CG3292	FBgn0034710	CG3292	1	1	1	1
CG33113-PA	Rtnl1	FBgn0053113	CG33113	1	1							1	1
CG33113-PB	Rtnl1	FBgn0053113	CG33113	1	1							1	1
CG33113-PC	Rtnl1	FBgn0053113	CG33113	1	1							1	1
CG33113-PD	Rtnl1	FBgn0053113	CG33113	1	1							1	1
CG33113-PE	Rtnl1	FBgn0053113	CG33113	1	1							1	1
CG33113-PF	Rtnl1	FBgn0053113	CG33113	1	1							1	1
CG33113-PG	Rtnl1	FBgn0053113	CG33113	1	1							1	1
CG33123-PA	CG33123	FBgn0053123	CG33123	1	1	1	1
CG33558-PA	mim	FBgn0053558	CG33558	1	1																			1	1
CG33558-PB	mim	FBgn0053558	CG33558	1	1																			1	1
CG33715-PE	Msp-300	FBgn0261836	CG42768	1	1																	1	1
CG33715-PG	Msp-300	FBgn0261836	CG42768	1	1																	1	1
CG3395-PA	RpS9	FBgn0010408	CG3395	1	1																			1	1
CG3395-PB	RpS9	FBgn0010408	CG3395	1	1																			1	1
CG3395-PD	RpS9	FBgn0010408	CG3395	1	1																			1	1
CG34003-PA	nimB3	FBgn0054003	CG34003	1	1	1	1
CG34168-PA	CG34168	FBgn0085197	CG34168	1	1													1	1
CG34191-PA	CG34191	FBgn0085220	CG34191	1	1	1	1
CG34215-PA	CG34215	FBgn0085244	CG34215	1	1	1	1
CG34253-PA	CG34253	FBgn0085282	CG34253	1	1													1	1
CG3533-PA	uzip	FBgn0004055	CG3533	1	1	1	1
CG3534-PA	CG3534	FBgn0038463	CG3534	1	1	1	1
CG3665-PA	Fas2	FBgn0000635	CG3665	1	1																			1	1
CG3665-PB	Fas2	FBgn0000635	CG3665	1	1																			1	1
CG3665-PC	Fas2	FBgn0000635	CG3665	1	1																			1	1
CG3987-PA	CG3987	FBgn0038292	CG3987	1	1	1	1
CG3991-PA	TppII	FBgn0020370	CG3991	1	1																			1	1
CG3991-PD	TppII	FBgn0020370	CG3991	1	1																			1	1
CG4007-PA	Nrk	FBgn0020391	CG4007	1	1	1	1
CG4094-PA	l(1)G0255	FBgn0028336	CG4094	1	1							1	1																		5
CG4094-PB	l(1)G0255	FBgn0028336	CG4094	1	1							1	1																		5
CG4097-PA	Pros26	FBgn0002284	CG4097	1	1													1	1
CG4123-PA	Mipp1	FBgn0026061	CG4123	1	1															1	1
CG4123-PB	Mipp1	FBgn0026061	CG4123	1	1															1	1
CG41243-PA	CR41243	FBgn0085570	CR41243	1	1																							1	1
CG4157-PA	Rpn12	FBgn0028693	CG4157	1	1													1	1
CG4183-PA	Hsp26	FBgn0001225	CG4183	1	1													1	1
CG4259-PA	CG4259	FBgn0031389	CG4259	1	1	1	1
CG4311-PA	Hmgs	FBgn0010611	CG4311	1	1															1	1
CG4311-PB	Hmgs	FBgn0010611	CG4311	1	1															1	1
CG4311-PC	Hmgs	FBgn0010611	CG4311	1	1															1	1
CG4311-PD	Hmgs	FBgn0010611	CG4311	1	1															1	1
CG4311-PE	Hmgs	FBgn0010611	CG4311	1	1															1	1
CG4577-PA	CG4577	FBgn0031306	CG4577	1	1													1	1
CG4725-PA	CG4725	FBgn0039022	CG4725	1	1	1	1																								6
CG4734-PA	CG4734	FBgn0033826	CG4734	1	1	1	1
CG4869-PA	betaTub97EF	FBgn0003890	CG4869	1	1											1	1
CG4869-PB	betaTub97EF	FBgn0003890	CG4869	1	1											1	1
CG4878-PA	eIF3-S9	FBgn0034237	CG4878	1	1			1	1
CG4878-PB	eIF3-S9	FBgn0034237	CG4878	1	1			1	1
CG4927-PC	CG4927	FBgn0034139	CG4927	1	1													1	1
CG5075-PA	Vha68-3	FBgn0032464	CG5075	1	1																							1	1
CG5389-PA	CG5389	FBgn0036568	CG5389	1	1											1	1
CG5394-PA	Aats-glupro	FBgn0005674	CG5394	1	1							1	1
CG5394-PB	Aats-glupro	FBgn0005674	CG5394	1	1							1	1
CG5475-PA	Mpk2	FBgn0015765	CG5475	1	1																							1	1
CG5475-PB	Mpk2	FBgn0015765	CG5475	1	1																							1	1
CG5475-PC	Mpk2	FBgn0015765	CG5475	1	1																							1	1
CG5488-PA	B-H2	FBgn0004854	CG5488	1	1													1	1
CG5567-PA	CG5567	FBgn0036760	CG5567	1	1													1	1
CG5605-PA	eRF1	FBgn0036974	CG5605	1	1															1	1
CG5605-PB	eRF1	FBgn0036974	CG5605	1	1															1	1
CG5605-PC	eRF1	FBgn0036974	CG5605	1	1															1	1
CG5605-PE	eRF1	FBgn0036974	CG5605	1	1															1	1
CG5605-PF	eRF1	FBgn0036974	CG5605	1	1															1	1
CG5605-PG	eRF1	FBgn0036974	CG5605	1	1															1	1
CG5610-PA	nAcRalpha-96Aa	FBgn0000036	CG5610	1	1	1	1
CG5642-PA	CG5642	FBgn0036258	CG5642	1	1	1	1
CG5651-PA	pix	FBgn0086706	CG5651	1	1			1	1
CG5651-PB	pix	FBgn0086706	CG5651	1	1			1	1
CG5771-PA	Rab11	FBgn0015790	CG5771	1	1			1	1
CG5771-PB	Rab11	FBgn0015790	CG5771	1	1			1	1
CG5863-PA	CG5863	FBgn0038507	CG5863	1	1													1	1
CG5870-PA	beta-Spec	FBgn0250788	CG5870	1	1	1	1
CG5939-PA	Prm	FBgn0003149	CG5939	1	1																	1	1								5
CG5939-PB	Prm	FBgn0003149	CG5939	1	1																	1	1								5
CG5989-PA	CG5989	FBgn0017429	CG5989	1	1													1	1
CG6014-PA	rgn	FBgn0261258	CG6014	1	1	1	1
CG6226-PA	FK506-bp1	FBgn0013269	CG6226	1	1	1	1
CG6378-PA	BM-40-SPARC	FBgn0026562	CG6378	1	1	1	1
CG6513-PA	endos	FBgn0061515	CG6513	1	1															1	1
CG6513-PB	endos	FBgn0061515	CG6513	1	1															1	1
CG6539-PA	Gem3	FBgn0011802	CG6539	1	1													1	1
CG6580-PA	Jon65Aii	FBgn0035666	CG6580	1	1											1	1
CG6724-PA	CG6724	FBgn0032298	CG6724	1	1													1	1
CG6767-PA	CG6767	FBgn0036030	CG6767	1	1																			1	1
CG6767-PB	CG6767	FBgn0036030	CG6767	1	1																			1	1
CG6805-PA	CG6805	FBgn0034179	CG6805	1	1													1	1
CG6891-PA	CG6891	FBgn0030955	CG6891	1	1																							1	1		5
CG6891-PB	CG6891	FBgn0030955	CG6891	1	1																							1	1		5
CG6900-PA	CG6900	FBgn0030958	CG6900	1	1																							1	1
CG6912-PA	CG6912	FBgn0038290	CG6912	1	1													1	1
CG6955-PA	Lcp65Ad	FBgn0020641	CG6955	1	1													1	1
CG6956-PA	Lcp65Ac	FBgn0020642	CG6956	1	1	1	1
CG6959-PA	CG6959	FBgn0037956	CG6959	1	1			1	1
CG6959-PC	CG6959	FBgn0037956	CG6959	1	1			1	1
CG6985-PA	CG6985	FBgn0039017	CG6985	1	1	1	1
CG7235-PA	Hsp60C	FBgn0031728	CG7235	1	1																							1	1
CG7235-PB	Hsp60C	FBgn0031728	CG7235	1	1																							1	1
CG7235-PC	Hsp60C	FBgn0031728	CG7235	1	1																							1	1
CG7269-PA	Hel25E	FBgn0014189	CG7269	1	1															1	1
CG7269-PB	Hel25E	FBgn0014189	CG7269	1	1															1	1
CG7269-PC	Hel25E	FBgn0014189	CG7269	1	1															1	1
CG7338-PA	CG7338	FBgn0037073	CG7338	1	1	1	1
CG7340-PB	grsm	FBgn0040493	CG7340	1	1																			1	1
CG7340-PD	grsm	FBgn0040493	CG7340	1	1																			1	1
CG7340-PE	grsm	FBgn0040493	CG7340	1	1																			1	1
CG7393-PA	p38b	FBgn0024846	CG7393	1	1																							1	1
CG7708-PA	CG7708	FBgn0038641	CG7708	1	1			1	1
CG7708-PB	CG7708	FBgn0038641	CG7708	1	1			1	1
CG7802-PA	neo	FBgn0039704	CG7802	1	1															1	1
CG7802-PB	neo	FBgn0039704	CG7802	1	1															1	1
CG7930-PB	TpnC73F	FBgn0010424	CG7930	1	1											1	1
CG7964-PA	Menl-1	FBgn0029154	CG7964	1	1																							1	1
CG7964-PB	Menl-1	FBgn0029154	CG7964	1	1																							1	1
CG7964-PC	Menl-1	FBgn0029154	CG7964	1	1																							1	1
CG7966-PA	CG7966	FBgn0038115	CG7966	1	1	1	1																								1,3
CG8084-PA	ana	FBgn0011746	CG8084	1	1							1	1
CG8084-PB	ana	FBgn0011746	CG8084	1	1							1	1
CG8100-PA	CG8100	FBgn0036410	CG8100	1	1	1	1
CG8107-PA	CalpB	FBgn0025866	CG8107	1	1													1	1
CG8118-PA	mam	FBgn0002643	CG8118	1	1							1	1
CG8118-PB	mam	FBgn0002643	CG8118	1	1							1	1
CG8118-PC	mam	FBgn0002643	CG8118	1	1							1	1
CG8209-PA	CG8209	FBgn0035830	CG8209	1	1	1	1
CG8309-PA	Tango7	FBgn0033902	CG8309	1	1	1	1
CG8385-PA	Arf79F	FBgn0010348	CG8385	1	1											1	1
CG8385-PB	Arf79F	FBgn0010348	CG8385	1	1											1	1
CG8385-PC	Arf79F	FBgn0010348	CG8385	1	1											1	1
CG8385-PE	Arf79F	FBgn0010348	CG8385	1	1											1	1
CG8385-PF	Arf79F	FBgn0010348	CG8385	1	1											1	1
CG8385-PH	Arf79F	FBgn0010348	CG8385	1	1											1	1
CG8385-PI	Arf79F	FBgn0010348	CG8385	1	1											1	1
CG8443-PA	clu	FBgn0034087	CG8443	1	1													1	1
CG8462-PA	Obp56e	FBgn0034471	CG8462	1	1	1	1
CG8498-PA	CG8498	FBgn0031992	CG8498	1	1													1	1
CG8579-PA	Jon44E	FBgn0001285	CG8579	1	1											1	1
CG8604-PA	Amph	FBgn0027356	CG8604	1	1	1	1
CG8615-PA	RpL18	FBgn0035753	CG8615	1	1													1	1
CG8665-PA	CG8665	FBgn0032945	CG8665	1	1	1	1
CG8782-PA	Oat	FBgn0022774	CG8782	1	1													1	1
CG8863-PA	Droj2	FBgn0038145	CG8863	1	1			1	1
CG8863-PB	Droj2	FBgn0038145	CG8863	1	1			1	1
CG8863-PC	Droj2	FBgn0038145	CG8863	1	1			1	1
CG8863-PD	Droj2	FBgn0038145	CG8863	1	1			1	1
CG8863-PE	Droj2	FBgn0038145	CG8863	1	1			1	1
CG8869-PA	Jon25Bii	FBgn0031654	CG8869	1	1											1	1
CG8938-PA	GstS1	FBgn0010226	CG8938	1	1			1	1
CG8938-PB	GstS1	FBgn0010226	CG8938	1	1			1	1
CG8938-PC	GstS1	FBgn0010226	CG8938	1	1			1	1
CG9060-PA	Zpr1	FBgn0030096	CG9060	1	1	1	1
CG9113-PA	AP-1gamma	FBgn0030089	CG9113	1	1							1	1
CG9113-PB	AP-1gamma	FBgn0030089	CG9113	1	1							1	1
CG9113-PC	AP-1gamma	FBgn0030089	CG9113	1	1							1	1
CG9113-PD	AP-1gamma	FBgn0030089	CG9113	1	1							1	1
CG9113-PE	AP-1gamma	FBgn0030089	CG9113	1	1							1	1
CG9113-PF	AP-1gamma	FBgn0030089	CG9113	1	1							1	1
CG9132-PA	CG9132	FBgn0030791	CG9132	1	1																			1	1
CG9132-PB	CG9132	FBgn0030791	CG9132	1	1																			1	1
CG9232-PA	Galt	FBgn0263200	CG9232	1	1													1	1
CG9244-PB	Acon	FBgn0010100	CG9244	1	1																			1	1
CG9244-PC	Acon	FBgn0010100	CG9244	1	1																			1	1
CG9244-PD	Acon	FBgn0010100	CG9244	1	1																			1	1
CG9336-PA	CG9336	FBgn0032897	CG9336	1	1													1	1
CG9369-PA	m	FBgn0002577	CG9369	1	1													1	1
CG9380-PC	CG9380	FBgn0035094	CG9380	1	1							1	1
CG9535-PA	mmy	FBgn0259749	CG9535	1	1							1	1
CG9535-PB	mmy	FBgn0259749	CG9535	1	1							1	1
CG9579-PA	AnnX	FBgn0000084	CG9579	1	1													1	1
CG9616-PB	CG9616	FBgn0038214	CG9616	1	1	1	1
CG9617-PA	Sgt1	FBgn0260939	CG9617	1	1													1	1
CG9675-PA	spheroide	FBgn0030774	CG9675	1	1	1	1
CG9681-PA	PGRP-SB1	FBgn0043578	CG9681	1	1	1	1
CG9689-PA	CG9689	FBgn0030159	CG9689	1	1													1	1
CG9701-PA	CG9701	FBgn0036659	CG9701	1	1	1	1
CG9752-PA	CG9752	FBgn0034614	CG9752	1	1													1	1
CG9796-PA	CG9796	FBgn0038149	CG9796	1	1	1	1
CG9817-PA	CG43347	FBgn0263072	CG43347	1	1							1	1
CG9817-PB	CG43347	FBgn0263072	CG43347	1	1							1	1
CG9847-PA	Fkbp13	FBgn0010470	CG9847	1	1															1	1										5
CG9847-PC	Fkbp13	FBgn0010470	CG9847	1	1															1	1										5
CG9922-PA	CG9922	FBgn0038196	CG9922	1	1	1	1
CG9936-PE	skd	FBgn0003415	CG9936	1	1													1	1
CG9977-PA	CG9977	FBgn0035371	CG9977	1	1	1	1
CG9983-PA	Hrb98DE	FBgn0001215	CG9983	1	1																			1	1
CG9983-PB	Hrb98DE	FBgn0001215	CG9983	1	1																			1	1
CG9983-PC	Hrb98DE	FBgn0001215	CG9983	1	1																			1	1
CG9983-PD	Hrb98DE	FBgn0001215	CG9983	1	1																			1	1
CG9983-PE	Hrb98DE	FBgn0001215	CG9983	1	1																			1	1
CG9983-PF	Hrb98DE	FBgn0001215	CG9983	1	1																			1	1
R0CG1109-PA				1	1
R0CG1109-PB				1	1
R0CG1691-PA				1	1
R0CG1691-PB				1	1
R0CG1691-PC				1	1
R0CG1691-PD				1	1
R0CG1691-PE				1	1
R0CG1691-PF				1	1
R0CG1691-PG				1	1
R0CG1691-PH				1	1
R0CG1691-PI				1	1
R0CG1901-PA				1	1
R0CG3231-PA				1	1
R0CG3339-PC				1	1
R0CG3339-PD				1	1
R0CG4755-PA				1	1
R0CG4804-PA				1	1
R0CG5712-PA				1	1																							1	1
R0CG6541-PA				1	1
R0CG6541-PB				1	1
R0CG6553-PA				1	1
R0CG6801-PA				1	1
R0CG6845-PB				1	1
R0CG6845-PC				1	1
R0CG6845-PD				1	1
R0CG6845-PE				1	1
R0CG7176-PD				1	1
R0CG7364-PA				1	1
R0CG7692-PA				1	1
R0CG8276-PA				1	1
R0CG8276-PB				1	1
R0CG8709-PA				1	1
R0CG8709-PB				1	1
R0CG8890-PA				1	1
R0CG9203-PA				1	1
R0CG9243-PA				1	1
R0CG9243-PB				1	1
R0CG9273-PA				1	1
R0CG9295-PC				1	1
RCG10254-PA				1	1
RCG10254-PB				1	1
RCG10357-PC				1	1
RCG10600-PA				1	1
RCG10600-PB				1	1
RCG12008-PA				1	1
RCG12008-PB				1	1
RCG12008-PC				1	1
RCG12008-PE				1	1
RCG12703-PA				1	1
RCG13402-PA				1	1
RCG15807-PA				1	1
RCG17349-PA				1	1
RCG17514-PA				1	1
RCG18741-PA				1	1
RCG18741-PB				1	1
RCG31013-PA				1	1
RCG31483-PA				1	1
RCG31549-PA				1	1
RCG31840-PA				1	1
RCG32598-PA				1	1
RCG32601-PA				1	1
RCG32626-PA				1	1
RCG32677-PA				1	1
RCG33114-PA				1	1
RCG33114-PB				1	1
RCG33555-PC				1	1
RCG33555-PD				1	1
RCG33715-PB				1	1
RCG33715-PD				1	1
