# Supplementary material for: The Hemolymph Proteome of Fed and Starved Drosophila Larvae
Source: PLoS One. 2013 Jun 20;8(6):e67208. doi: 10.1371/journal.pone.0067208 (PMC3688620; doi:10.1371/journal.pone.0067208)
Supplement: Table S3 — A listing of all identified Drosophila protein-groups (with their evidence class), ranked by differential expression (p-value calculated by DESeq). Gene symbols and FlyBase IDs (“FBgn#”) are based on the mapping table from flybase.org. The spectral counts are shown for both conditions separately and for the combined total, followed by the DESeq normalized spectral counts that were used for the MA-plot (Figure 4). The log2-fold change is calculated based on the normalized spectral counts and the significance of differential expression is indicated by the DESeq p-value. (XLS) [file pone.0067208.s003.xls]

## Sheet: hemolymph_spectralCount_DESeq_f
protein-group ids	gene symbols	FBgn#	protein-group class	counts total	counts nonstarved	counts starved	mean norm.	nonstarved norm.	starved norm.	log2(starved / nonstarved)	regulation	p-value
00CG2559-PA	Lsp1alpha	FBgn0002562	1a	2958	2949	9	1541.06	3073.48	8.63548	-8.47538	down	4.54825e-05
0CG11129-PA	Yp3	FBgn0004047	1a	143	143	0	74.5182	149.036	0	-Inf	down	0.000104427
0CG17285-PA;0CG17285-PB	Fbp1	FBgn0000639	2b	112	112	0	58.3639	116.728	0	-Inf	down	0.00023692
00CG3763-PA	Fbp2	FBgn0000640	1a	38	38	0	19.802	39.6041	0	-Inf	down	0.00494523
00CG6806-PA	Lsp2	FBgn0002565	1a	1827	1752	75	948.959	1825.96	71.9623	-4.66527	down	0.00681845
00CG2444-PA	CG2444	FBgn0030326	1a	50	1	49	24.0288	1.04221	47.0154	5.49541	up	0.0110602
00CG2043-PA	Lcp3	FBgn0002534	1a	29	0	29	13.9127	0	27.8254	Inf	up	0.0138453
00CG3066-PA;00CG3066-PC;00CG3066-PD	Sp7	FBgn0037515	2a	42	1	41	20.1908	1.04221	39.3394	5.23825	up	0.0169344
00CG7592-PA	Obp99b	FBgn0039685	1a	857	795	62	444.024	828.559	59.4888	-3.79991	down	0.0225304
0CG18067-PA	CG18067	FBgn0034512	1a	23	0	23	11.0342	0	22.0684	Inf	up	0.0226497
0CG11370-PA	CG11370	FBgn0037181	1a	22	0	22	10.5545	0	21.1089	Inf	up	0.0247549
00CG7320-PA	CG7320	FBgn0036782	1a	19	19	0	9.90102	19.802	0	-Inf	down	0.0247771
00CG3264-PA	CG3264	FBgn0034712	1a	18	18	0	9.37991	18.7598	0	-Inf	down	0.0275518
0CG16712-PA	CG16712	FBgn0031561	1a	145	12	133	70.0598	12.5066	127.613	3.35102	up	0.0303297
00CG4178-PA	Lsp1beta	FBgn0002563	1a	6144	5656	488	3181.49	5894.75	468.235	-3.65413	down	0.0329165
0CG15065-PA;0CG16844-PA;0CG18108-PA	CG15065;IM3;IM1	FBgn0040734;FBgn0040736;FBgn0034329	3b	17	0	17	8.15573	0	16.3115	Inf	up	0.0404664
00CG6045-PA	CG6045	FBgn0038349	1a	28	1	27	13.4743	1.04221	25.9064	4.63559	up	0.0435038
0CG31075-PA	CG31075	FBgn0051075	1a	14	14	0	7.29549	14.591	0	-Inf	down	0.0443114
0CG10200-PA;0CG10200-PB	CG10200	FBgn0033968	1b	128	13	115	61.9455	13.5488	110.342	3.02575	up	0.0498186
0CG12002-PA;0CG12002-PC;0CG12002-PD;0CG12002-PE	Pxn	FBgn0011828	1b	53	48	5	27.4118	50.0262	4.79749	-3.38233	down	0.0531556
0CG10031-PA	CG10031	FBgn0031563	1a	24	1	23	11.5553	1.04221	22.0684	4.40426	up	0.0593704
00CG8913-PA	Irc	FBgn0038465	1a	41	37	4	21.1999	38.5619	3.83799	-3.32875	down	0.0671959
0CG11218-PA	Obp56d	FBgn0034470	1a	134	17	117	64.9894	17.7176	112.261	2.6636	up	0.0769172
00CG2227-PA	Gip	FBgn0011770	1a	100	12	88	48.4712	12.5066	84.4358	2.75517	up	0.0801857
0CG15117-PA;0CG15117-PB;0CG15117-PC	CG15117	FBgn0034417	2b	19	1	18	9.15658	1.04221	17.271	4.05063	up	0.0918502
0CG11654-PA	Ahcy13	FBgn0014455	1a	47	5	42	22.755	5.21106	40.2989	2.95109	up	0.0942144
0CG11315-PA	Npc2h	FBgn0039801	1a	9	9	0	4.68996	9.37991	0	-Inf	down	0.0967357
0CG11131-PA	CG11131	FBgn0037204	1a	91	12	79	44.1534	12.5066	75.8003	2.59952	up	0.100177
00CG6680-PA;00CG6680-PB	Spn77Ba	FBgn0262057	1b	193	29	164	93.7909	30.2242	157.358	2.38027	up	0.100789
00CG6180-PA	CG6180	FBgn0032453	1a	10	0	10	4.79749	0	9.59497	Inf	up	0.102422
0CG11124-PA;0CG11124-PC	sPLA2	FBgn0033170	1b	10	0	10	4.79749	0	9.59497	Inf	up	0.102422
0CG13227-PA	CG13227	FBgn0033589	1a	10	0	10	4.79749	0	9.59497	Inf	up	0.102422
0CG30457-PA	CG30457	FBgn0050457	1a	10	0	10	4.79749	0	9.59497	Inf	up	0.102422
00CG1743-PB;00CG1743-PC	Gs2	FBgn0001145	2a	10	0	10	4.79749	0	9.59497	Inf	up	0.102422
00CG3604-PA	CG3604	FBgn0031562	1a	17	1	16	8.19708	1.04221	15.352	3.8807	up	0.111816
00CG4821-PA	Tequila	FBgn0023479	1a	42	5	37	20.3562	5.21106	35.5014	2.76823	up	0.119873
0CG32667-PA	CG32667	FBgn0052667	1a	9	0	9	4.31774	0	8.63548	Inf	up	0.120117
00CG7584-PA	Obp99c	FBgn0039682	1a	340	55	285	165.389	57.3217	273.457	2.25416	up	0.123422
0CG31769-PA	CG31769	FBgn0051769	1a	14	13	1	7.25413	13.5488	0.959497	-3.81974	down	0.123496
00CG5008-PA	GNBP3	FBgn0040321	1a	41	5	36	19.8765	5.21106	34.5419	2.7287	up	0.12615
0CG11797-PA	Obp56a	FBgn0034468	1a	119	19	100	57.8759	19.802	95.9497	2.27663	up	0.130016
00CG8193-PA	PO45	FBgn0033367	1a	1537	237	1300	747.175	247.004	1247.35	2.33625	up	0.1351
00CG1753-PA;00CG1753-PB	Cbs	FBgn0031148	1b	8	0	8	3.83799	0	7.67598	Inf	up	0.141877
00CG6206-PA	CG6206	FBgn0027611	1a	8	0	8	3.83799	0	7.67598	Inf	up	0.141877
00CG6673-PB	CG6673	FBgn0035906	1a	8	0	8	3.83799	0	7.67598	Inf	up	0.141877
0CG10913-PA	Spn6	FBgn0028983	1a	8	0	8	3.83799	0	7.67598	Inf	up	0.141877
0CG15043-PA	CG15043	FBgn0030929	1a	8	0	8	3.83799	0	7.67598	Inf	up	0.141877
00CG2493-PA	CG2493	FBgn0032864	1a	24	21	3	12.3825	21.8865	2.87849	-2.92665	down	0.141932
00CG6821-PA	Lsp1gamma	FBgn0002564	1a	7195	5951	1244	3697.91	6202.21	1193.61	-2.37744	down	0.146536
0CG13962-PA	CG13962	FBgn0032824	1a	43	36	7	22.1181	37.5197	6.71648	-2.48187	down	0.147981
0CG14565-PA	CG14565	FBgn0037129	1a	14	1	13	6.75784	1.04221	12.4735	3.58114	up	0.155548
00CG6186-PA	Tsf1	FBgn0022355	1a	99	79	20	50.7624	82.3348	19.1899	-2.10115	down	0.16602
00CG2081-PB	Vago	FBgn0030262	1a	7	0	7	3.35824	0	6.71648	Inf	up	0.169725
00CG6446-PA;00CG6446-PB	Sema-1b	FBgn0016059	1b	7	0	7	3.35824	0	6.71648	Inf	up	0.169725
0CG17278-PA	CG17278	FBgn0046763	1a	7	0	7	3.35824	0	6.71648	Inf	up	0.169725
0CG12070-PA;0CG12070-PB	Sap-r	FBgn0000416	2b	7	0	7	3.35824	0	6.71648	Inf	up	0.169725
0CG18279-PA;0CG18279-PB;0CG33470-PA;0CG33470-PB	IM10;CG33470	FBgn0033835;FBgn0053470	3b	7	0	7	3.35824	0	6.71648	Inf	up	0.169725
00CG7917-PA	Nlp	FBgn0016685	1a	6	6	0	3.12664	6.25328	0	-Inf	down	0.172659
0CG10112-PA	Cpr51A	FBgn0033942	1a	13	1	12	6.27809	1.04221	11.514	3.46566	up	0.175735
00CG5700-PB	prc	FBgn0028573	1a	28	4	24	13.5984	4.16885	23.0279	2.46566	up	0.197551
00CG5992-PA;00CG5992-PB	Adgf-A	FBgn0036752	1b	12	1	11	5.79834	1.04221	10.5545	3.34013	up	0.200017
00CG8231-PA	Tcp-1zeta	FBgn0027329	1a	12	1	11	5.79834	1.04221	10.5545	3.34013	up	0.200017
00CG8947-PA	26-29-p	FBgn0250848	1a	15	13	2	7.73388	13.5488	1.91899	-2.81974	down	0.206181
00CG9075-PA;00CG9075-PB;00CG9075-PC;00CG9075-PD	eIF-4a	FBgn0001942	1b	15	13	2	7.73388	13.5488	1.91899	-2.81974	down	0.206181
0CG16885-PA;0CG16885-PB	CG16885	FBgn0032538	2b	78	61	17	39.9432	63.575	16.3115	-1.96257	down	0.206532
00CG3705-PA	aay	FBgn0023129	1a	6	0	6	2.87849	0	5.75698	Inf	up	0.20735
00CG3984-PA	CG3984	FBgn0038291	1a	6	0	6	2.87849	0	5.75698	Inf	up	0.20735
00CG6733-PA	CG6733	FBgn0039052	1a	6	0	6	2.87849	0	5.75698	Inf	up	0.20735
0CG15201-PA	CG15201	FBgn0030272	1a	6	0	6	2.87849	0	5.75698	Inf	up	0.20735
0CG17273-PA	CG17273	FBgn0027493	1a	6	0	6	2.87849	0	5.75698	Inf	up	0.20735
0CG18107-PA	CG18107	FBgn0034330	1a	6	0	6	2.87849	0	5.75698	Inf	up	0.20735
00CG3379-PA;00CG3379-PB;00CG3379-PC;0CG31611-PA;0CG33869-PA;0CG33871-PA;0CG33873-PA;0CG33875-PA;0CG33877-PA;0CG33879-PA;0CG33881-PA;0CG33883-PA;0CG33885-PA;0CG33887-PA;0CG33889-PA;0CG33891-PA;0CG33893-PA;0CG33895-PA;0CG33897-PA;0CG33899-PA;0CG33901-PA;0CG33903-PA;0CG33905-PA;0CG33907-PA;0CG33909-PA	His4r;His4:CG31611;His4:CG33869;His4:CG33871;His4:CG33873;His4:CG33875;His4:CG33877;His4:CG33879;His4:CG33881;His4:CG33883;His4:CG33885;His4:CG33887;His4:CG33889;His4:CG33891;His4:CG33893;His4:CG33895;His4:CG33897;His4:CG33899;His4:CG33901;His4:CG33903;His4:CG33905;His4:CG33907;His4:CG33909	FBgn0013981;FBgn0051611;FBgn0053869;FBgn0053871;FBgn0053873;FBgn0053875;FBgn0053877;FBgn0053879;FBgn0053881;FBgn0053883;FBgn0053885;FBgn0053887;FBgn0053889;FBgn0053891;FBgn0053893;FBgn0053895;FBgn0053897;FBgn0053899;FBgn0053901;FBgn0053903;FBgn0053905;FBgn0053907;FBgn0053909	3b	6	0	6	2.87849	0	5.75698	Inf	up	0.20735	Top 10% regulated Drosophila proteins/protein groups (n=72)
00CG8327-PA;00CG8327-PB	SpdS	FBgn0037723	2b	17	2	15	8.23844	2.08443	14.3925	2.78759	up	0.20784
0CG11331-PA	Spn27A	FBgn0028990	1a	189	40	149	92.3268	41.6885	142.965	1.77794	up	0.210612
0CG12908-PA;0CG12908-PB	Ndg	FBgn0026403	2b	19	16	3	9.77695	16.6754	2.87849	-2.53434	down	0.217905
00CG6953-PA	fat-spondin	FBgn0026721	1a	5	5	0	2.60553	5.21106	0	-Inf	down	0.218856
00CG9446-PA;00CG9446-PB;00CG9446-PC	coro	FBgn0033109	1b	5	5	0	2.60553	5.21106	0	-Inf	down	0.218856
0CG15203-PA	CG15203	FBgn0030261	1a	5	5	0	2.60553	5.21106	0	-Inf	down	0.218856
00CG9070-PA	Cpr47Eg	FBgn0086519	1a	54	10	44	26.32	10.4221	42.2179	2.0182	up	0.219773
00CG5177-PA	CG5177	FBgn0031908	1a	58	11	47	28.2804	11.4643	45.0964	1.97586	up	0.224283
00CG3132-PA	Ect3	FBgn0260746	1a	26	4	22	12.6389	4.16885	21.1089	2.34013	up	0.226083
00CG6726-PA;00CG6726-PB	CG6726	FBgn0039049	1b	21	3	18	10.1988	3.12664	17.271	2.46566	up	0.228674
00CG4918-PA;00CG4918-PB	RpLP2	FBgn0003274	1b	11	1	10	5.31859	1.04221	9.59497	3.20263	up	0.229582
00CG8063-PA	yellow-f2	FBgn0038105	1a	11	1	10	5.31859	1.04221	9.59497	3.20263	up	0.229582
00CG9312-PA	CG9312	FBgn0038179	1a	16	2	14	7.75869	2.08443	13.433	2.68806	up	0.229607
00CG9242-PA	bur	FBgn0000239	1a	14	12	2	7.21277	12.5066	1.91899	-2.70426	down	0.231608
0CG31509-PA	TotA	FBgn0028396	1a	193	144	49	98.547	150.079	47.0154	-1.67451	down	0.235856
00CG3127-PA	Pgk	FBgn0250906	1a	52	10	42	25.3605	10.4221	40.2989	1.95109	up	0.236915
00CG2099-PA	RpL35A	FBgn0037328	1a	18	15	3	9.25584	15.6332	2.87849	-2.44123	down	0.239449
00CG9280-PA;00CG9280-PB;00CG9280-PC	Glt	FBgn0001114	1b	18	15	3	9.25584	15.6332	2.87849	-2.44123	down	0.239449
00CG4572-PA;00CG4572-PB;00CG4572-PC	CG4572	FBgn0038738	1b	22	18	4	11.2989	18.7598	3.83799	-2.28922	down	0.243402
0CG15829-PA	CG15829	FBgn0035743	1a	53	41	12	27.1223	42.7307	11.514	-1.89189	down	0.244141
0CG10236-PA	LanA	FBgn0002526	1a	156	116	40	79.6383	120.897	38.3799	-1.65535	down	0.244449
0CG10184-PA	CG10184	FBgn0039094	1a	9	8	1	4.6486	8.3377	0.959497	-3.1193	down	0.256247
0CG18180-PA	CG18180	FBgn0036024	1a	9	8	1	4.6486	8.3377	0.959497	-3.1193	down	0.256247
00CG4472-PA	Idgf1	FBgn0020416	1a	33	6	27	16.0799	6.25328	25.9064	2.05063	up	0.256684
0CG31313-PA	CG31313	FBgn0051313	1a	104	23	81	50.8451	23.9709	77.7193	1.69699	up	0.258043
00CG6206-PB	CG6206	FBgn0027611	1a	5	0	5	2.39874	0	4.79749	Inf	up	0.258178
0CG18649-PA	CG18649	FBgn0036469	1a	5	0	5	2.39874	0	4.79749	Inf	up	0.258178
00CG2663-PA;00CG2663-PB	CG2663	FBgn0037323	2b	5	0	5	2.39874	0	4.79749	Inf	up	0.258178
00CG3066-PA;00CG3066-PB;00CG3066-PC;00CG9733-PA	Sp7;CG9733	FBgn0037515;FBgn0039759	3b	5	0	5	2.39874	0	4.79749	Inf	up	0.258178
0CG31618-PA;0CG33808-PA;0CG33814-PA;0CG33817-PA;0CG33820-PA;0CG33823-PA;0CG33826-PA;0CG33829-PA;0CG33832-PA;0CG33835-PA;0CG33838-PA;0CG33841-PA;0CG33844-PA;0CG33847-PA;0CG33850-PA;0CG33853-PA;0CG33856-PA;0CG33859-PA;0CG33862-PA;0CG33865-PA	His2A:CG31618;His2A:CG33808;His2A:CG33814;His2A:CG33817;His2A:CG33820;His2A:CG33823;His2A:CG33826;His2A:CG33829;His2A:CG33832;His2A:CG33835;His2A:CG33838;His2A:CG33841;His2A:CG33844;His2A:CG33847;His2A:CG33850;His2A:CG33853;His2A:CG33856;His2A:CG33859;His2A:CG33862;His2A:CG33865	FBgn0051618;FBgn0053808;FBgn0053814;FBgn0053817;FBgn0053820;FBgn0053823;FBgn0053826;FBgn0053829;FBgn0053832;FBgn0053835;FBgn0053838;FBgn0053841;FBgn0053844;FBgn0053847;FBgn0053850;FBgn0053853;FBgn0053856;FBgn0053859;FBgn0053862;FBgn0053865	3b	5	0	5	2.39874	0	4.79749	Inf	up	0.258178
0CG31217-PA	modSP	FBgn0051217	1a	13	11	2	6.69167	11.4643	1.91899	-2.57873	down	0.261804
00CG4665-PA;00CG4665-PB;00CG4665-PC	Dhpr	FBgn0035964	1b	10	1	9	4.83884	1.04221	8.63548	3.05063	up	0.265158
00CG9390-PA	AcCoAS	FBgn0012034	1a	10	1	9	4.83884	1.04221	8.63548	3.05063	up	0.265158
00CG9916-PA	Cyp1	FBgn0004432	1a	28	5	23	13.6397	5.21106	22.0684	2.08233	up	0.267659
00CG1548-PA	cathD	FBgn0029093	1a	19	3	16	9.2393	3.12664	15.352	2.29574	up	0.270366
00CG7296-PA	CG7296	FBgn0032283	1a	36	7	29	17.5605	7.29549	27.8254	1.93133	up	0.273767
00CG5119-PA;00CG5119-PB;00CG5119-PC;00CG5119-PD;00CG5119-PE;00CG5119-PF;00CG5119-PG;00CG5119-PH	pAbp	FBgn0261619	1b	4	4	0	2.08443	4.16885	0	-Inf	down	0.283561
00CG5773-PA	CG5773	FBgn0034290	1a	4	4	0	2.08443	4.16885	0	-Inf	down	0.283561
00CG6298-PA	Jon74E	FBgn0023197	1a	4	4	0	2.08443	4.16885	0	-Inf	down	0.283561
00CG6988-PA	Pdi	FBgn0014002	1a	4	4	0	2.08443	4.16885	0	-Inf	down	0.283561
00CG7532-PA	l(2)34Fc	FBgn0261534	1a	4	4	0	2.08443	4.16885	0	-Inf	down	0.283561
00CG7622-PA;00CG7622-PB;00CG7622-PC;00CG7622-PD	RpL36	FBgn0002579	1b	4	4	0	2.08443	4.16885	0	-Inf	down	0.283561
00CG9619-PA	Gbs-76A	FBgn0036862	1a	4	4	0	2.08443	4.16885	0	-Inf	down	0.283561
0CG11143-PA	Inos	FBgn0025885	1a	4	4	0	2.08443	4.16885	0	-Inf	down	0.283561
0CG11909-PA	tobi	FBgn0261575	1a	4	4	0	2.08443	4.16885	0	-Inf	down	0.283561
0CG18096-PA	TepI	FBgn0041183	1a	4	4	0	2.08443	4.16885	0	-Inf	down	0.283561
00CG3401-PA;00CG9277-PA;00CG9277-PB;00CG9277-PC;00CG9277-PD;00CG9359-PA	betaTub60D;betaTub56D;betaTub85D	FBgn0003888;FBgn0003887;FBgn0003889	3b	4	4	0	2.08443	4.16885	0	-Inf	down	0.283561
00CG5210-PA	CG5210	FBgn0013763	1a	781	180	601	382.128	187.598	576.658	1.62007	up	0.287086
00CG6871-PA	Cat	FBgn0000261	1a	16	13	3	8.21363	13.5488	2.87849	-2.23478	down	0.292422
00CG7434-PA	RpL22	FBgn0015288	1a	27	21	6	13.8217	21.8865	5.75698	-1.92665	down	0.297832
00CG1803-PA;00CG1803-PB;00CG1803-PC;00CG1803-PD	regucalcin	FBgn0030362	2b	149	37	112	73.0128	38.5619	107.464	1.4786	up	0.300044
0CG14206-PB;0CG14206-PC	RpS10b	FBgn0261593	1b	8	7	1	4.12749	7.29549	0.959497	-2.92665	down	0.303551
00CG4863-PA;00CG4863-PB;00CG4863-PE	RpL3	FBgn0020910	2a	8	7	1	4.12749	7.29549	0.959497	-2.92665	down	0.303551
0CG17109-PA	CG17109	FBgn0039051	1a	150	38	112	73.5339	39.6041	107.464	1.44013	up	0.312112
0CG17654-PA;0CG17654-PB;0CG17654-PC;0CG17654-PD;0CG17654-PE	Eno	FBgn0000579	2b	433	109	324	212.239	113.601	310.877	1.45237	up	0.317428
00CG1648-PA;00CG1648-PB	CG1648	FBgn0033446	2b	37	8	29	18.0816	8.3377	27.8254	1.73868	up	0.318709
00CG9682-PA	CG9682	FBgn0039760	1a	17	3	14	8.2798	3.12664	13.433	2.10309	up	0.323495
00CG3066-PA;00CG3066-PB;00CG3066-PC	Sp7	FBgn0037515	2a	17	3	14	8.2798	3.12664	13.433	2.10309	up	0.323495
0CG11901-PA;0CG11901-PB	Ef1gamma	FBgn0029176	1b	15	12	3	7.69252	12.5066	2.87849	-2.1193	down	0.325269
0CG18525-PA;0CG18525-PB	Spn5	FBgn0028984	1b	191	50	141	93.6999	52.1106	135.289	1.3764	up	0.327377
00CG4716-PA	CG4716	FBgn0033820	1a	4	0	4	1.91899	0	3.83799	Inf	up	0.328695
00CG5162-PA	CG5162	FBgn0030828	1a	4	0	4	1.91899	0	3.83799	Inf	up	0.328695
00CG5171-PA;00CG5171-PB;00CG5171-PC	CG5171	FBgn0031907	1b	4	0	4	1.91899	0	3.83799	Inf	up	0.328695
00CG5418-PA	CG5418	FBgn0032436	1a	4	0	4	1.91899	0	3.83799	Inf	up	0.328695
00CG7052-PA	TepII	FBgn0041182	1a	4	0	4	1.91899	0	3.83799	Inf	up	0.328695
00CG9757-PA	CG9757	FBgn0003060	1a	4	0	4	1.91899	0	3.83799	Inf	up	0.328695
0CG10799-PA	CG10799	FBgn0033821	1a	4	0	4	1.91899	0	3.83799	Inf	up	0.328695
0CG10824-PA	CG10824	FBgn0038865	1a	4	0	4	1.91899	0	3.83799	Inf	up	0.328695
0CG11594-PA;0CG11594-PC	CG11594	FBgn0035484	1b	4	0	4	1.91899	0	3.83799	Inf	up	0.328695
0CG13043-PA	CG13043	FBgn0036600	1a	4	0	4	1.91899	0	3.83799	Inf	up	0.328695
00CG9119-PA	CG9119	FBgn0035189	1a	55	13	42	26.9238	13.5488	40.2989	1.57258	up	0.331357
00CG6253-PA	RpL14	FBgn0017579	1a	36	8	28	17.6018	8.3377	26.8659	1.68806	up	0.335463
00CG6863-PA;00CG6863-PB	tok	FBgn0004885	1b	28	6	22	13.6811	6.25328	21.1089	1.75517	up	0.34522
00CG3523-PA;00CG3523-PB;00CG3524-PA	CG3523;v(2)k05816	FBgn0027571;FBgn0042627	3b	20	4	16	9.7604	4.16885	15.352	1.8807	up	0.352648
00CG4759-PA	RpL27	FBgn0039359	1a	12	2	10	5.8397	2.08443	9.59497	2.20263	up	0.359629
00CG6705-PA;00CG6705-PB	tsl	FBgn0003867	1b	12	2	10	5.8397	2.08443	9.59497	2.20263	up	0.359629
00CG7052-PC	TepII	FBgn0041182	1a	12	2	10	5.8397	2.08443	9.59497	2.20263	up	0.359629
00CG8472-PA;00CG8472-PB	Cam	FBgn0000253	1b	8	1	7	3.87935	1.04221	6.71648	2.68806	up	0.359922
0CG10997-PA	Clic	FBgn0030529	1a	8	1	7	3.87935	1.04221	6.71648	2.68806	up	0.359922
0CG11951-PA	CG11951	FBgn0039656	1a	8	1	7	3.87935	1.04221	6.71648	2.68806	up	0.359922
0CG11255-PA;0CG11255-PB	CG11255	FBgn0036337	2b	8	1	7	3.87935	1.04221	6.71648	2.68806	up	0.359922
00CG1787-PA	Hexo2	FBgn0041629	1a	7	6	1	3.60639	6.25328	0.959497	-2.70426	down	0.36392
0CG30151-PA	CG30151	FBgn0050151	1a	7	6	1	3.60639	6.25328	0.959497	-2.70426	down	0.36392
0CG14869-PA;0CG14869-PB	CG14869	FBgn0038341	2b	7	6	1	3.60639	6.25328	0.959497	-2.70426	down	0.36392
00CG9780-PA	CG9780	FBgn0037230	1a	27	6	21	13.2014	6.25328	20.1494	1.68806	up	0.367412
0CG14275-PA;0CG14275-PB	CG14275	FBgn0032022	1b	27	6	21	13.2014	6.25328	20.1494	1.68806	up	0.367412
0CG15693-PA	RpS20	FBgn0019936	1a	27	6	21	13.2014	6.25328	20.1494	1.68806	up	0.367412
00CG2210-PA	awd	FBgn0000150	1a	309	86	223	151.799	89.6303	213.968	1.25534	up	0.374927
00CG7291-PA	Npc2a	FBgn0031381	1a	17	13	4	8.69338	13.5488	3.83799	-1.81974	down	0.378596
0CG31705-PA;0CG31705-PB;0CG31705-PC	CG31705	FBgn0028490	1b	17	13	4	8.69338	13.5488	3.83799	-1.81974	down	0.378596
00CG5182-PA	Pk34A	FBgn0028410	1a	3	3	0	1.56332	3.12664	0	-Inf	down	0.384259
00CG5849-PA	CG5849	FBgn0038897	1a	3	3	0	1.56332	3.12664	0	-Inf	down	0.384259
00CG5958-PA	CG5958	FBgn0031913	1a	3	3	0	1.56332	3.12664	0	-Inf	down	0.384259
00CG6141-PA;00CG6141-PB	RpL9	FBgn0015756	1b	3	3	0	1.56332	3.12664	0	-Inf	down	0.384259
00CG6188-PA	CG6188	FBgn0038074	1a	3	3	0	1.56332	3.12664	0	-Inf	down	0.384259
00CG7008-PA	Tudor-SN	FBgn0035121	1a	3	3	0	1.56332	3.12664	0	-Inf	down	0.384259
00CG7425-PA	eff	FBgn0011217	1a	3	3	0	1.56332	3.12664	0	-Inf	down	0.384259
00CG9311-PA	mop	FBgn0036448	1a	3	3	0	1.56332	3.12664	0	-Inf	down	0.384259
0CG10638-PA	CG10638	FBgn0036290	1a	3	3	0	1.56332	3.12664	0	-Inf	down	0.384259
0CG16749-PA	CG16749	FBgn0037678	1a	3	3	0	1.56332	3.12664	0	-Inf	down	0.384259
0CG17333-PA	CG17333	FBgn0030239	1a	3	3	0	1.56332	3.12664	0	-Inf	down	0.384259
00CG1318-PA;00CG1318-PB;00CG1318-PC;00CG1318-PD	Hexo1	FBgn0041630	2b	3	3	0	1.56332	3.12664	0	-Inf	down	0.384259
00CG6476-PB;00CG6476-PC	Su(var)3-9,eIF-2gamma	FBgn0263755,FBgn0263740	2a	3	3	0	1.56332	3.12664	0	-Inf	down	0.384259
00CG8430-PA;00CG8430-PB	Got1	FBgn0001124	2b	3	3	0	1.56332	3.12664	0	-Inf	down	0.384259
0CG31764-PA;0CG31764-PB;0CG31764-PD	vir-1	FBgn0043841	2a	3	3	0	1.56332	3.12664	0	-Inf	down	0.384259
00CG8036-PB;00CG8036-PC;00CG8036-PD	CG8036	FBgn0037607	2b	162	46	116	79.6217	47.9418	111.302	1.21512	up	0.389176
00CG6603-PA;00CG6603-PB;00CG6603-PC	Hsc70Cb	FBgn0026418	1b	26	6	20	12.7216	6.25328	19.1899	1.61767	up	0.391506
00CG5804-PA	CG5804	FBgn0035926	1a	10	8	2	5.12835	8.3377	1.91899	-2.1193	down	0.39581
00CG6779-PA	RpS3	FBgn0002622	1a	10	8	2	5.12835	8.3377	1.91899	-2.1193	down	0.39581
0CG30503-PA;0CG30503-PB	CG30503	FBgn0050503	1b	10	8	2	5.12835	8.3377	1.91899	-2.1193	down	0.39581
00CG1634-PA;00CG1634-PB;00CG1634-PC	Nrg	FBgn0002968	2b	169	49	120	83.104	51.0684	115.14	1.17288	up	0.404469
00CG8196-PA	Ance-4	FBgn0033366	1a	83	23	60	40.7704	23.9709	57.5698	1.26403	up	0.40862
00CG7998-PA	Mdh2	FBgn0262559	1a	11	2	9	5.35995	2.08443	8.63548	2.05063	up	0.408645
0CG30163-PA	Cpr60D	FBgn0050163	1a	13	10	3	6.65031	10.4221	2.87849	-1.85626	down	0.40878
00CG3322-PA	LanB2	FBgn0002528	1a	59	41	18	30.0008	42.7307	17.271	-1.30693	down	0.409744
00CG4264-PA;00CG4264-PB;00CG4264-PC;00CG4264-PD;00CG4264-PE;00CG4264-PF	Hsc70-4	FBgn0001219	1b	112	32	80	55.0553	33.3508	76.7598	1.20263	up	0.413394
0CG32694-PA;0CG32694-PC	CG32694	FBgn0052694	1b	35	9	26	17.1634	9.37991	24.9469	1.41122	up	0.422198
00CG2330-PA	Neurochondrin	FBgn0037447	1a	7	1	6	3.3996	1.04221	5.75698	2.46566	up	0.426177
00CG6457-PA	yip7	FBgn0040060	1a	7	1	6	3.3996	1.04221	5.75698	2.46566	up	0.426177
0CG13877-PA	CG13877	FBgn0035112	1a	7	1	6	3.3996	1.04221	5.75698	2.46566	up	0.426177
0CG14418-PA	CG14418	FBgn0040354	1a	7	1	6	3.3996	1.04221	5.75698	2.46566	up	0.426177
0CG31692-PA;0CG31692-PB	fbp	FBgn0032820	2b	28	7	21	13.7225	7.29549	20.1494	1.46566	up	0.429132
00CG4046-PA	RpS16	FBgn0034743	1a	14	3	11	6.84055	3.12664	10.5545	1.75517	up	0.435468
00CG9976-PA	Lectin-galC1	FBgn0016675	1a	14	3	11	6.84055	3.12664	10.5545	1.75517	up	0.435468
00CG2767-PA;00CG2767-PB	CG2767	FBgn0037537	2b	31	8	23	15.2031	8.3377	22.0684	1.40426	up	0.437764
00CG4634-PA;00CG4634-PB	Nurf-38	FBgn0016687	2b	31	8	23	15.2031	8.3377	22.0684	1.40426	up	0.437764
00CG1524-PA;00CG1524-PB;00CG1527-PA	RpS14a;RpS14b	FBgn0004403;FBgn0004404	3a	3	0	3	1.43925	0	2.87849	Inf	up	0.437851
00CG3140-PA	Adk2	FBgn0022708	1a	3	0	3	1.43925	0	2.87849	Inf	up	0.437851
00CG3612-PA	blw	FBgn0011211	1a	3	0	3	1.43925	0	2.87849	Inf	up	0.437851
00CG6092-PA;00CG6092-PB	Dak1	FBgn0028833	1b	3	0	3	1.43925	0	2.87849	Inf	up	0.437851
00CG6213-PA	Vha13	FBgn0026753	1a	3	0	3	1.43925	0	2.87849	Inf	up	0.437851
00CG6291-PA	ApepP	FBgn0026150	1a	3	0	3	1.43925	0	2.87849	Inf	up	0.437851
00CG7217-PA;00CG7217-PB	Prx5	FBgn0038570	1b	3	0	3	1.43925	0	2.87849	Inf	up	0.437851
00CG7322-PA	CG7322	FBgn0030968	1a	3	0	3	1.43925	0	2.87849	Inf	up	0.437851
00CG9338-PA	CG9338	FBgn0032899	1a	3	0	3	1.43925	0	2.87849	Inf	up	0.437851
0CG11852-PA	CG11852	FBgn0039297	1a	3	0	3	1.43925	0	2.87849	Inf	up	0.437851
0CG14304-PA;0CG14304-PB	CG14304	FBgn0038629	1b	3	0	3	1.43925	0	2.87849	Inf	up	0.437851
0CG33196-PC	dp	FBgn0053196	1a	3	0	3	1.43925	0	2.87849	Inf	up	0.437851
0CG40045-PA	CG40045	FBgn0058045	1a	3	0	3	1.43925	0	2.87849	Inf	up	0.437851
00CG2151-PA;00CG2151-PB;00CG2151-PC	Trxr-1	FBgn0020653	2b	3	0	3	1.43925	0	2.87849	Inf	up	0.437851
00CG3523-PA;00CG3523-PB;R0CG3937-PA;R0CG3937-PG	CG3523	FBgn0027571	3b	3	0	3	1.43925	0	2.87849	Inf	up	0.437851
00CG6134-PA;00CG6134-PB;00CG6134-PC;00CG6134-PD;00CG6134-PE;00CG6134-PF;00CG6134-PG;00CG6134-PH;00CG6134-PI;00CG6134-PJ;00CG6134-PK;00CG6134-PL	spz	FBgn0003495	2b	3	0	3	1.43925	0	2.87849	Inf	up	0.437851
0CG10574-PA;0CG10574-PB	I-2	FBgn0028429	2b	3	0	3	1.43925	0	2.87849	Inf	up	0.437851
0CG13551-PA;0CG13551-PB;0CG13551-PC	CG13551	FBgn0040660	2b	3	0	3	1.43925	0	2.87849	Inf	up	0.437851
00CG6687-PA	Spn88Eb	FBgn0038299	1a	146	44	102	71.863	45.8574	97.8687	1.09369	up	0.441274
00CG2233-PA	CG2233	FBgn0029990	1a	362	109	253	178.177	113.601	242.753	1.09551	up	0.441914
00CG2746-PA;00CG2746-PB	RpL19	FBgn0002607	1b	6	5	1	3.08528	5.21106	0.959497	-2.44123	down	0.444406
00CG2168-PA;00CG2168-PB;00CG2168-PD	RpS3A	FBgn0017545	2b	6	5	1	3.08528	5.21106	0.959497	-2.44123	down	0.444406
00CG6783-PB;00CG6783-PC	fabp	FBgn0037913	2a	6	5	1	3.08528	5.21106	0.959497	-2.44123	down	0.444406
00CG9277-PA;00CG9277-PB;00CG9277-PC;00CG9277-PD;00CG9359-PA	betaTub56D;betaTub85D	FBgn0003887;FBgn0003889	3b	6	5	1	3.08528	5.21106	0.959497	-2.44123	down	0.444406
0CG10811-PA;0CG10811-PB;0CG10811-PC	eIF4G	FBgn0023213	2b	6	5	1	3.08528	5.21106	0.959497	-2.44123	down	0.444406
00CG5779-PA	proPO-A1	FBgn0261362	1a	636	188	448	312.895	195.936	429.855	1.13347	up	0.445741
00CG3724-PA	Pgd	FBgn0004654	1a	43	12	31	21.1255	12.5066	29.7444	1.24993	up	0.457291
00CG8697-PA;0CG11650-PA	Lcp2;Lcp1	FBgn0002533;FBgn0002531	3b	27	19	8	13.739	19.802	7.67598	-1.36723	down	0.458528
00CG8628-PA	CG8628	FBgn0250836	1a	9	7	2	4.60724	7.29549	1.91899	-1.92665	down	0.460909
0CG13705-PA	CG13705	FBgn0035582	1a	9	7	2	4.60724	7.29549	1.91899	-1.92665	down	0.460909
00CG5345-PA	Eip55E	FBgn0000566	1a	21	15	6	10.6951	15.6332	5.75698	-1.44123	down	0.461905
00CG5170-PA;00CG5170-PB;00CG5170-PC;00CG5170-PD;00CG5170-PE;00CG5170-PF	Dp1	FBgn0027835	1b	12	9	3	6.1292	9.37991	2.87849	-1.70426	down	0.462384
00CG8550-PA	CG8550	FBgn0033742	1a	18	13	5	9.17312	13.5488	4.79749	-1.49781	down	0.462628
0CG11059-PA;0CG11059-PB	cals	FBgn0039928	1b	18	13	5	9.17312	13.5488	4.79749	-1.49781	down	0.462628
00CG7219-PA	Spn28D	FBgn0031973	1a	65	19	46	31.9695	19.802	44.1369	1.15634	up	0.463256
00CG2171-PA;00CG2171-PB;00CG2171-PC	Tpi	FBgn0086355	2b	139	43	96	68.4634	44.8151	92.1117	1.0394	up	0.466262
0CG12163-PB	CG12163	FBgn0260462	1a	10	2	8	4.8802	2.08443	7.67598	1.8807	up	0.467144
0CG32548-PB;0CG32548-PC	CG32548	FBgn0052548	2b	10	2	8	4.8802	2.08443	7.67598	1.8807	up	0.467144
00CG6028-PA	CG6028	FBgn0038924	1a	20	5	15	9.80176	5.21106	14.3925	1.46566	up	0.467903
0CG10120-PA;0CG10120-PB	Men	FBgn0002719	2b	278	87	191	136.968	90.6725	183.264	1.01519	up	0.46937
00CG6783-PA;00CG6783-PB;00CG6783-PC	fabp	FBgn0037913	2b	55	16	39	27.0479	16.6754	37.4204	1.1661	up	0.46989
00CG4464-PA;00CG4464-PB;00CG4464-PC	RpS19a	FBgn0010412	1b	29	20	9	14.7399	20.8443	8.63548	-1.2713	down	0.484211
00CG5322-PA	CG5322	FBgn0032253	1a	26	7	19	12.763	7.29549	18.2304	1.32127	up	0.484613
0CG16705-PA	SPE	FBgn0039102	1a	26	7	19	12.763	7.29549	18.2304	1.32127	up	0.484613
00CG8586-PA	CG8586	FBgn0033320	1a	13	3	10	6.3608	3.12664	9.59497	1.61767	up	0.485192
0CG32372-PA	ltl	FBgn0052372	1a	44	13	31	21.6466	13.5488	29.7444	1.13446	up	0.498621
00CG8827-PA;00CG8827-PB	Ance	FBgn0012037	1b	213	69	144	105.04	71.9127	138.168	0.942102	up	0.499562
0CG17337-PA	CG17337	FBgn0259979	1a	71	22	49	34.972	22.9287	47.0154	1.03598	up	0.506561
00CG6084-PA;00CG6084-PB	CG6084	FBgn0086254	2b	71	22	49	34.972	22.9287	47.0154	1.03598	up	0.506561
00CG7780-PA	DNaseII	FBgn0000477	1a	22	6	16	10.8026	6.25328	15.352	1.29574	up	0.511987
00CG1821-PA;00CG1821-PB;00CG1821-PC	RpL31	FBgn0025286	1b	6	1	5	2.91985	1.04221	4.79749	2.20263	up	0.513515
00CG5374-PA;00CG5374-PB	T-cp1	FBgn0003676	1b	6	1	5	2.91985	1.04221	4.79749	2.20263	up	0.513515
00CG6287-PA	CG6287	FBgn0032350	1a	6	1	5	2.91985	1.04221	4.79749	2.20263	up	0.513515
00CG9042-PB	Gpdh	FBgn0001128	1a	6	1	5	2.91985	1.04221	4.79749	2.20263	up	0.513515
00CG9092-PA	Gal	FBgn0001089	1a	6	1	5	2.91985	1.04221	4.79749	2.20263	up	0.513515
0CG32694-PD	CG32694	FBgn0052694	1a	6	1	5	2.91985	1.04221	4.79749	2.20263	up	0.513515
00CG7033-PA;00CG7033-PC	CG7033	FBgn0030086	2b	6	1	5	2.91985	1.04221	4.79749	2.20263	up	0.513515
0CG17876-PA;0CG18730-PA	Amy-d;Amy-p	FBgn0000078;FBgn0000079	3b	6	1	5	2.91985	1.04221	4.79749	2.20263	up	0.513515
00CG9453-PI;00CG9453-PJ	Spn4	FBgn0028985	2a	46	14	32	22.6474	14.591	30.7039	1.07335	up	0.519074
0CG11001-PA	FK506-bp2	FBgn0013954	1a	49	15	34	24.128	15.6332	32.6229	1.06127	up	0.519185
00CG9691-PA;00CG9691-PB	CG9691	FBgn0030160	1b	37	11	26	18.2056	11.4643	24.9469	1.12171	up	0.519417
00CG2915-PA;00CG2915-PB	CG2915	FBgn0033241	1b	11	8	3	5.6081	8.3377	2.87849	-1.53434	down	0.526567
00CG9453-PA;00CG9453-PB;00CG9453-PD;00CG9453-PE;00CG9453-PF;00CG9453-PG;00CG9453-PH;00CG9453-PI;00CG9453-PJ;00CG9453-PK;00CG9453-PL	Spn4	FBgn0028985	2b	154	51	103	75.9905	53.1528	98.8282	0.894776	up	0.526594
0CG16858-PA	vkg	FBgn0016075	1a	107	68	39	54.1454	70.8705	37.4204	-0.92136	down	0.531244
00CG1780-PA;00CG1780-PB	Idgf4	FBgn0026415	1b	419	139	280	206.763	144.868	268.659	0.891043	up	0.534965
0CG10467-PA	CG10467	FBgn0035679	1a	54	17	37	26.6095	17.7176	35.5014	1.00269	up	0.536565
00CG5355-PA	CG5355	FBgn0032242	1a	9	2	7	4.40045	2.08443	6.71648	1.68806	up	0.536893
00CG8351-PA	Tcp-1eta	FBgn0037632	1a	9	2	7	4.40045	2.08443	6.71648	1.68806	up	0.536893
00CG7490-PA	RpLP0	FBgn0000100	1a	30	20	10	15.2196	20.8443	9.59497	-1.1193	down	0.536933
00CG1059-PA	Karybeta3	FBgn0087013	1a	8	6	2	4.08613	6.25328	1.91899	-1.70426	down	0.541066
00CG1532-PA	CG1532	FBgn0031143	1a	8	6	2	4.08613	6.25328	1.91899	-1.70426	down	0.541066
0CG33950-PF	trol	FBgn0261451	1a	8	6	2	4.08613	6.25328	1.91899	-1.70426	down	0.541066
00CG6778-PA;00CG6778-PB	Aats-gly	FBgn0027088	2b	8	6	2	4.08613	6.25328	1.91899	-1.70426	down	0.541066
00CG3413-PA;00CG3413-PB;00CG3413-PC;00CG3413-PD	wdp	FBgn0034718	1b	83	27	56	40.9358	28.1397	53.7318	0.933168	up	0.542111
0CG12101-PA;0CG12101-PB	Hsp60	FBgn0015245	1b	12	3	9	5.88106	3.12664	8.63548	1.46566	up	0.543425
00CG9894-PA;00CG9894-PB	CG9894	FBgn0031453	1b	21	6	15	10.3229	6.25328	14.3925	1.20263	up	0.549781
0CG10658-PA	Hf	FBgn0014000	1a	21	6	15	10.3229	6.25328	14.3925	1.20263	up	0.549781
00CG3410-PA	lectin-24A	FBgn0040104	1a	5	4	1	2.56417	4.16885	0.959497	-2.1193	down	0.555754
00CG6367-PA	psh	FBgn0030926	1a	5	4	1	2.56417	4.16885	0.959497	-2.1193	down	0.555754
00CG8977-PA;00CG8977-PB	Cctgamma	FBgn0015019	1b	5	4	1	2.56417	4.16885	0.959497	-2.1193	down	0.555754
00CG9510-PB;00CG9510-PC	CG9510	FBgn0032076	1b	5	4	1	2.56417	4.16885	0.959497	-2.1193	down	0.555754
0CG12775-PA	RpL21	FBgn0032987	1a	5	4	1	2.56417	4.16885	0.959497	-2.1193	down	0.555754
0CG13231-PA	CG13231	FBgn0033580	1a	5	4	1	2.56417	4.16885	0.959497	-2.1193	down	0.555754
0CG16987-PA;0CG16987-PB	daw	FBgn0031461	1b	5	4	1	2.56417	4.16885	0.959497	-2.1193	down	0.555754
0CG12013-PA;0CG12013-PC;0CG12013-PD	PHGPx	FBgn0035438	2b	5	4	1	2.56417	4.16885	0.959497	-2.1193	down	0.555754
00CG1469-PA;00CG1469-PB;00CG1469-PC	Fer2LCH	FBgn0015221	1b	1002	632	370	506.846	658.678	355.014	-0.891698	down	0.555989
00CG4306-PA	CG4306	FBgn0036787	1a	16	11	5	8.13091	11.4643	4.79749	-1.2568	down	0.557093
00CG7176-PA;00CG7176-PB;00CG7176-PC;00CG7176-PD;00CG7176-PF;00CG7176-PG;00CG7176-PH;00CG7176-PI;00CG7176-PJ	Idh	FBgn0001248	2b	73	24	49	36.0142	25.0131	47.0154	0.910448	up	0.558841
00CG2145-PA	CG2145	FBgn0030251	1a	321	199	122	162.229	207.4	117.059	-0.825186	down	0.558953
00CG7390-PA;00CG7390-PB	smp-30	FBgn0038257	1b	24	16	8	12.1757	16.6754	7.67598	-1.1193	down	0.559749
00CG7299-PA	CG7299	FBgn0032282	1a	44	14	30	21.6879	14.591	28.7849	0.980237	up	0.560546
00CG2135-PA	CG2135	FBgn0039874	1a	2	2	0	1.04221	2.08443	0	-Inf	down	0.561048
00CG3460-PA	Nmd3	FBgn0023542	1a	2	2	0	1.04221	2.08443	0	-Inf	down	0.561048
00CG3699-PA	CG3699	FBgn0040349	1a	2	2	0	1.04221	2.08443	0	-Inf	down	0.561048
00CG4721-PA	CG4721	FBgn0039024	1a	2	2	0	1.04221	2.08443	0	-Inf	down	0.561048
00CG4778-PA	obst-B	FBgn0027600	1a	2	2	0	1.04221	2.08443	0	-Inf	down	0.561048
00CG5064-PA	Srp68	FBgn0035947	1a	2	2	0	1.04221	2.08443	0	-Inf	down	0.561048
00CG5246-PA	CG5246	FBgn0038484	1a	2	2	0	1.04221	2.08443	0	-Inf	down	0.561048
00CG6058-PB;00CG6058-PC;00CG6058-PD	Ald	FBgn0000064	1b	2	2	0	1.04221	2.08443	0	-Inf	down	0.561048
00CG6378-PA	BM-40-SPARC	FBgn0026562	1a	2	2	0	1.04221	2.08443	0	-Inf	down	0.561048
00CG7560-PA	CG7560	FBgn0036157	1a	2	2	0	1.04221	2.08443	0	-Inf	down	0.561048
00CG8431-PA	Aats-cys	FBgn0027091	1a	2	2	0	1.04221	2.08443	0	-Inf	down	0.561048
00CG8636-PA	CG8636	FBgn0029629	1a	2	2	0	1.04221	2.08443	0	-Inf	down	0.561048
00CG8863-PA;00CG8863-PB;00CG8863-PC;00CG8863-PD;00CG8863-PE	Droj2	FBgn0038145	1b	2	2	0	1.04221	2.08443	0	-Inf	down	0.561048
00CG8867-PA;00CG8867-PB	Jon25Bi	FBgn0020906	1b	2	2	0	1.04221	2.08443	0	-Inf	down	0.561048
0CG10687-PA	Aats-asn	FBgn0086443	1a	2	2	0	1.04221	2.08443	0	-Inf	down	0.561048
0CG11378-PA	CG11378	FBgn0040364	1a	2	2	0	1.04221	2.08443	0	-Inf	down	0.561048
0CG15582-PA	Obp83cd	FBgn0046878	1a	2	2	0	1.04221	2.08443	0	-Inf	down	0.561048
0CG16914-PA	Lcp9	FBgn0025578	1a	2	2	0	1.04221	2.08443	0	-Inf	down	0.561048
0CG17027-PA	CG17027	FBgn0036553	1a	2	2	0	1.04221	2.08443	0	-Inf	down	0.561048
0CG17870-PA;0CG17870-PB;0CG17870-PG;0CG17870-PH;0CG17870-PI	14-3-3zeta	FBgn0004907	1b	2	2	0	1.04221	2.08443	0	-Inf	down	0.561048
0CG32698-PA	CG32698	FBgn0052698	1a	2	2	0	1.04221	2.08443	0	-Inf	down	0.561048
0CG33706-PA	IM18	FBgn0067903	1a	2	2	0	1.04221	2.08443	0	-Inf	down	0.561048
00CG1092-PA;00CG1092-PB	CG1092	FBgn0037228	2b	2	2	0	1.04221	2.08443	0	-Inf	down	0.561048
00CG4122-PB;00CG4122-PF;00CG4122-PG	svr	FBgn0004648	2a	2	2	0	1.04221	2.08443	0	-Inf	down	0.561048
00CG4429-PA;00CG4429-PB;00CG4429-PC	Rbp2	FBgn0262734	2b	2	2	0	1.04221	2.08443	0	-Inf	down	0.561048
00CG4863-PA;00CG4863-PD	RpL3	FBgn0020910	2a	2	2	0	1.04221	2.08443	0	-Inf	down	0.561048
00CG7399-PA;00CG7399-PB	Hn	FBgn0001208	2b	2	2	0	1.04221	2.08443	0	-Inf	down	0.561048
00CG7675-PA;00CG7675-PB;00CG7675-PC	CG7675	FBgn0038610	2b	2	2	0	1.04221	2.08443	0	-Inf	down	0.561048
00CG9911-PA;00CG9911-PB;00CG9911-PC;00CG9911-PD	CG9911	FBgn0030734	2b	2	2	0	1.04221	2.08443	0	-Inf	down	0.561048
0CG10102-PA;0CG12505-PA	CR10102;Arc1	FBgn0033927;FBgn0033926	3b	2	2	0	1.04221	2.08443	0	-Inf	down	0.561048
0CG10625-PH;0CG10625-PI;0CG10625-PJ;RCG12121-PA	CG10625	FBgn0035612	3b	2	2	0	1.04221	2.08443	0	-Inf	down	0.561048
0CG10701-PA;0CG10701-PB;0CG10701-PC;0CG10701-PD;0CG10701-PE;0CG10701-PF;0CG10701-PG;0CG10701-PH;0CG10701-PI;0CG10701-PJ	Moe	FBgn0011661	2b	2	2	0	1.04221	2.08443	0	-Inf	down	0.561048
0CG10772-PA;0CG10772-PB;0CG10772-PC;0CG10772-PD;0CG10772-PE;0CG10772-PF	Fur1	FBgn0004509	2b	2	2	0	1.04221	2.08443	0	-Inf	down	0.561048
0CG10837-PA;0CG10837-PB;0CG10837-PE	eIF-4B	FBgn0020660	2a	2	2	0	1.04221	2.08443	0	-Inf	down	0.561048
0CG12449-PA;0CG12449-PB;0CG12449-PC;0CG12449-PD;0CG12449-PE;0CG12449-PF;0CG12449-PH	Gfat1	FBgn0027341	2a	2	2	0	1.04221	2.08443	0	-Inf	down	0.561048
0CG12740-PA;0CG12740-PB;0CG12740-PC;0CG12740-PD	RpL28	FBgn0035422	2b	2	2	0	1.04221	2.08443	0	-Inf	down	0.561048
0CG14642-PA;0CG14642-PB	CG14642	FBgn0037222	2b	2	2	0	1.04221	2.08443	0	-Inf	down	0.561048
00CG7088-PA;00CG7088-PB;00CG7088-PC;00CG7088-PD	bnb	FBgn0001090	1b	266	92	174	131.418	95.8836	166.953	0.800083	up	0.56753
0CG14792-PA;0CG14792-PB;0CG14792-PD	sta	FBgn0003517	2b	21	14	7	10.6537	14.591	6.71648	-1.1193	down	0.574007
00CG9914-PA	CG9914	FBgn0030737	1a	13	9	4	6.60895	9.37991	3.83799	-1.28922	down	0.575756
00CG1102-PA;00CG1102-PB	MP1	FBgn0027930	2b	13	9	4	6.60895	9.37991	3.83799	-1.28922	down	0.575756
0CG18135-PA;0CG18135-PB;0CG18135-PC;0CG18135-PD	CG18135	FBgn0036837	2b	59	37	22	29.8354	38.5619	21.1089	-0.869321	down	0.586368
00CG3588-PA;00CG3588-PB;00CG3588-PC;00CG3588-PD	CG3588	FBgn0025643	2b	23	7	16	11.3237	7.29549	15.352	1.07335	up	0.587093
0CG13391-PA;0CG13391-PB	Aats-ala	FBgn0027094	1b	10	7	3	5.08699	7.29549	2.87849	-1.34169	down	0.6039
0CG31789-PA	CG31789	FBgn0051789	1a	10	7	3	5.08699	7.29549	2.87849	-1.34169	down	0.6039
00CG4912-PA;00CG4912-PB	eEF1delta	FBgn0032198	2b	10	7	3	5.08699	7.29549	2.87849	-1.34169	down	0.6039
00CG8439-PA;00CG8439-PB	Cct5	FBgn0010621	2b	10	7	3	5.08699	7.29549	2.87849	-1.34169	down	0.6039
00CG2238-PA;00CG2238-PB;00CG2238-PC	Ef2b	FBgn0000559	2b	63	39	24	31.8371	40.6463	23.0279	-0.819739	down	0.605303
00CG6692-PA;00CG6692-PB;00CG6692-PC	Cp1	FBgn0013770	2b	28	9	19	13.8052	9.37991	18.2304	0.958704	up	0.611758
0CG13323-PA	CG13323	FBgn0033788	1a	11	3	8	5.40131	3.12664	7.67598	1.29574	up	0.612077
00CG2198-PA;00CG2198-PB;00CG2198-PC	Ama	FBgn0000071	2b	11	3	8	5.40131	3.12664	7.67598	1.29574	up	0.612077
0CG11051-PA	Nplp2	FBgn0040813	1a	2142	755	1387	1058.85	786.87	1330.82	0.75812	up	0.613658
00CG1633-PA;00CG1633-PB	Jafrac1	FBgn0040309	1b	50	31	19	25.2695	32.3086	18.2304	-0.825568	down	0.61579
00CG7002-PA	Hml	FBgn0029167	1a	257	93	164	127.142	96.9258	157.358	0.699094	up	0.617237
00CG1242-PA	Hsp83	FBgn0001233	1a	87	53	34	43.9301	55.2373	32.6229	-0.759757	down	0.617456
0CG10067-PA	Act57B	FBgn0000044	1a	36	12	24	17.7672	12.5066	23.0279	0.880701	up	0.619903
00CG1913-PA;00CG2512-PA;00CG2512-PB;00CG9476-PA	alphaTub84B;alphaTub84D;alphaTub85E	FBgn0003884;FBgn0003885;FBgn0003886	3b	20	13	7	10.1326	13.5488	6.71648	-1.01238	down	0.620184
00CG4802-PA	CG4802	FBgn0034215	1a	8	2	6	3.9207	2.08443	5.75698	1.46566	up	0.622001
00CG5525-PA	CG5525	FBgn0032444	1a	8	2	6	3.9207	2.08443	5.75698	1.46566	up	0.622001
00CG6776-PA	CG6776	FBgn0035904	1a	8	2	6	3.9207	2.08443	5.75698	1.46566	up	0.622001
00CG9429-PA	Crc	FBgn0005585	1a	8	2	6	3.9207	2.08443	5.75698	1.46566	up	0.622001
0CG13822-PA	CG13822	FBgn0039098	1a	8	2	6	3.9207	2.08443	5.75698	1.46566	up	0.622001
0CG32335-PB	CG32335	FBgn0063667	1a	8	2	6	3.9207	2.08443	5.75698	1.46566	up	0.622001
0CG33494-PA	CG33494	FBgn0053494	1a	8	2	6	3.9207	2.08443	5.75698	1.46566	up	0.622001
00CG2076-PA	CG2076	FBgn0030263	1a	2	0	2	0.959497	0	1.91899	Inf	up	0.623421
00CG2221-PA	l(1)G0289	FBgn0028331	1a	2	0	2	0.959497	0	1.91899	Inf	up	0.623421
00CG4381-PA	GstD3	FBgn0010039	1a	2	0	2	0.959497	0	1.91899	Inf	up	0.623421
00CG4649-PA	Sodh-2	FBgn0022359	1a	2	0	2	0.959497	0	1.91899	Inf	up	0.623421
00CG5791-PA	CG5791	FBgn0040582	1a	2	0	2	0.959497	0	1.91899	Inf	up	0.623421
00CG6846-PA	RpL26	FBgn0036825	1a	2	0	2	0.959497	0	1.91899	Inf	up	0.623421
00CG7230-PA	rib	FBgn0003254	1a	2	0	2	0.959497	0	1.91899	Inf	up	0.623421
00CG7424-PA	RpL36A	FBgn0031980	1a	2	0	2	0.959497	0	1.91899	Inf	up	0.623421
00CG7860-PA	CG7860	FBgn0030653	1a	2	0	2	0.959497	0	1.91899	Inf	up	0.623421
00CG8055-PA	shrb	FBgn0086656	1a	2	0	2	0.959497	0	1.91899	Inf	up	0.623421
00CG8369-PA	CG8369	FBgn0040532	1a	2	0	2	0.959497	0	1.91899	Inf	up	0.623421
00CG8891-PA	CG8891	FBgn0031663	1a	2	0	2	0.959497	0	1.91899	Inf	up	0.623421
00CG8900-PA;00CG8900-PB	RpS18	FBgn0010411	1b	2	0	2	0.959497	0	1.91899	Inf	up	0.623421
00CG9012-PA;00CG9012-PB;00CG9012-PC;00CG9012-PD;00CG9012-PE;00CG9012-PF	Chc	FBgn0000319	1b	2	0	2	0.959497	0	1.91899	Inf	up	0.623421
00CG9285-PA;00CG9285-PB;00CG9285-PC	Dip-B	FBgn0000454	1b	2	0	2	0.959497	0	1.91899	Inf	up	0.623421
00CG9411-PA	CG9411	FBgn0030569	1a	2	0	2	0.959497	0	1.91899	Inf	up	0.623421
00CG9538-PA	Ag5r	FBgn0015010	1a	2	0	2	0.959497	0	1.91899	Inf	up	0.623421
0CG11134-PA	CG11134	FBgn0030518	1a	2	0	2	0.959497	0	1.91899	Inf	up	0.623421
0CG11474-PA	CG11474	FBgn0034688	1a	2	0	2	0.959497	0	1.91899	Inf	up	0.623421
0CG12173-PA	CG12173	FBgn0037305	1a	2	0	2	0.959497	0	1.91899	Inf	up	0.623421
0CG13445-PA	CG13445	FBgn0036532	1a	2	0	2	0.959497	0	1.91899	Inf	up	0.623421
0CG14996-PB	Chd64	FBgn0035499	1a	2	0	2	0.959497	0	1.91899	Inf	up	0.623421
0CG15343-PA	CG15343	FBgn0030029	1a	2	0	2	0.959497	0	1.91899	Inf	up	0.623421
0CG15441-PA	Gs1l	FBgn0019982	1a	2	0	2	0.959497	0	1.91899	Inf	up	0.623421
0CG16812-PA	CG16812	FBgn0032488	1a	2	0	2	0.959497	0	1.91899	Inf	up	0.623421
0CG17108-PA	CG17108	FBgn0032285	1a	2	0	2	0.959497	0	1.91899	Inf	up	0.623421
0CG17127-PA;0CG17127-PB	CG17127	FBgn0032299	1b	2	0	2	0.959497	0	1.91899	Inf	up	0.623421
0CG17190-PA	CG17190	FBgn0038761	1a	2	0	2	0.959497	0	1.91899	Inf	up	0.623421
0CG17921-PA;0CG17921-PB	HmgZ	FBgn0010228	1b	2	0	2	0.959497	0	1.91899	Inf	up	0.623421
0CG17956-PA	Mst87F	FBgn0002862	1a	2	0	2	0.959497	0	1.91899	Inf	up	0.623421
0CG18106-PA	IM2	FBgn0025583	1a	2	0	2	0.959497	0	1.91899	Inf	up	0.623421
0CG31549-PA	CG31549	FBgn0051549	1a	2	0	2	0.959497	0	1.91899	Inf	up	0.623421
0CG32068-PB	CG32068	FBgn0052068	1a	2	0	2	0.959497	0	1.91899	Inf	up	0.623421
0CG32209-PB	serp	FBgn0260653	1a	2	0	2	0.959497	0	1.91899	Inf	up	0.623421
0CG32302-PA	CG32302	FBgn0052302	1a	2	0	2	0.959497	0	1.91899	Inf	up	0.623421
0CG34165-PA	CG34165	FBgn0085194	1a	2	0	2	0.959497	0	1.91899	Inf	up	0.623421
00CG1519-PA;00CG1519-PB	Prosalpha7	FBgn0023175	2b	2	0	2	0.959497	0	1.91899	Inf	up	0.623421
00CG1818-PA;00CG1818-PB	Updo	FBgn0033428	2b	2	0	2	0.959497	0	1.91899	Inf	up	0.623421
00CG3937-PA;00CG3937-PG	cher	FBgn0014141	2a	2	0	2	0.959497	0	1.91899	Inf	up	0.623421
00CG8756-PA;00CG8756-PB;00CG8756-PC;00CG8756-PD	verm	FBgn0261341	2b	2	0	2	0.959497	0	1.91899	Inf	up	0.623421
00CG9277-PA;00CG9277-PB;00CG9277-PC;00CG9277-PD	betaTub56D	FBgn0003887	2b	2	0	2	0.959497	0	1.91899	Inf	up	0.623421
00CG9453-PB;00CG9453-PD;00CG9453-PE;00CG9453-PF;00CG9453-PI	Spn4	FBgn0028985	2a	2	0	2	0.959497	0	1.91899	Inf	up	0.623421
0CG11796-PA;0CG11796-PB	CG11796	FBgn0036992	2b	2	0	2	0.959497	0	1.91899	Inf	up	0.623421
0CG12529-PA;0CG12529-PB	Zw	FBgn0004057	2b	2	0	2	0.959497	0	1.91899	Inf	up	0.623421
0CG16944-PA;0CG16944-PB;0CG16944-PC;0CG16944-PD	sesB	FBgn0003360	2b	2	0	2	0.959497	0	1.91899	Inf	up	0.623421
0CG18315-PA;0CG18315-PB	Aprt	FBgn0000109	2b	2	0	2	0.959497	0	1.91899	Inf	up	0.623421
00CG7070-PA;00CG7070-PB	PyK	FBgn0003178	2b	195	116	79	98.3485	120.897	75.8003	-0.673499	down	0.629829
00CG7111-PA	Rack1	FBgn0020618	1a	5	1	4	2.4401	1.04221	3.83799	1.8807	up	0.630905
0CG13044-PA	CG13044	FBgn0036599	1a	5	1	4	2.4401	1.04221	3.83799	1.8807	up	0.630905
0CG14681-PB	Skeletor	FBgn0262717	1a	5	1	4	2.4401	1.04221	3.83799	1.8807	up	0.630905
0CG30187-PA	CG30187	FBgn0050187	1a	5	1	4	2.4401	1.04221	3.83799	1.8807	up	0.630905
00CG1220-PA;00CG1220-PC;00CG1220-PE;00CG1220-PF;00CG1220-PG;00CG1220-PH	Kaz1-ORFB	FBgn0063923	2b	5	1	4	2.4401	1.04221	3.83799	1.8807	up	0.630905
0CG33103-PA;0CG33103-PB;0CG33103-PC;0CG33103-PD	Ppn	FBgn0003137	2b	41	14	27	20.2487	14.591	25.9064	0.828234	up	0.631324
0CG10593-PA	Acer	FBgn0016122	1a	150	55	95	74.237	57.3217	91.1522	0.669197	up	0.637603
00CG4027-PA;00CG4027-PB;00CG4027-PC;00CG4027-PD;0CG12051-PA	Act5C;Act42A	FBgn0000042;FBgn0000043	3b	49	30	19	24.7484	31.2664	18.2304	-0.778262	down	0.6386
00CG8759-PA;00CG8759-PB;00CG8759-PC	Nacalpha	FBgn0086904	1b	27	17	10	13.6563	17.7176	9.59497	-0.884834	down	0.64143
00CG2033-PA;00CG2033-PC;00CG2033-PD;00CG2033-PE	RpS15Aa	FBgn0010198	1b	7	5	2	3.56503	5.21106	1.91899	-1.44123	down	0.642814
00CG3186-PA;00CG3186-PB	eIF-5A	FBgn0034967	1b	7	5	2	3.56503	5.21106	1.91899	-1.44123	down	0.642814
00CG3329-PA	Prosbeta2	FBgn0023174	1a	7	5	2	3.56503	5.21106	1.91899	-1.44123	down	0.642814
00CG3821-PA	Aats-asp	FBgn0002069	1a	7	5	2	3.56503	5.21106	1.91899	-1.44123	down	0.642814
00CG7254-PA;00CG7254-PB	GlyP	FBgn0004507	1b	128	47	81	63.3516	48.984	77.7193	0.665962	up	0.645354
0CG15293-PA	CG15293	FBgn0028526	1a	43	15	28	21.2496	15.6332	26.8659	0.781165	up	0.648626
0CG12811-PA	CG12811	FBgn0037779	1a	40	14	26	19.769	14.591	24.9469	0.773786	up	0.657487
00CG3314-PA;00CG3314-PC;00CG3314-PD	RpL7A	FBgn0014026	1b	48	29	19	24.2273	30.2242	18.2304	-0.729352	down	0.662522
00CG9077-PA	Cpr47Ec	FBgn0033600	1a	24	15	9	12.1343	15.6332	8.63548	-0.856265	down	0.664553
0CG15369-PA	CG15369	FBgn0030105	1a	86	51	35	43.3676	53.1528	33.5824	-0.662441	down	0.665338
00CG2720-PA	Hop	FBgn0024352	1a	13	4	9	6.40216	4.16885	8.63548	1.05063	up	0.667502
0CG14872-PA;0CG14872-PB	CG14872	FBgn0038346	2b	14	9	5	7.0887	9.37991	4.79749	-0.967296	down	0.680793
00CG9480-PA	Glycogenin	FBgn0034603	1a	26	16	10	13.1352	16.6754	9.59497	-0.797371	down	0.682011
0CG17259-PA	CG17259	FBgn0031497	1a	26	16	10	13.1352	16.6754	9.59497	-0.797371	down	0.682011
00CG5390-PA	CG5390	FBgn0032213	1a	39	14	25	19.2892	14.591	23.9874	0.717202	up	0.685065
00CG5165-PA	Pgm	FBgn0003076	1a	18	6	12	8.88362	6.25328	11.514	0.880701	up	0.688994
00CG4898-PA;00CG4898-PB;00CG4898-PC;00CG4898-PD;00CG4898-PE;00CG4898-PF;00CG4898-PG;00CG4898-PH;00CG4898-PI;00CG4898-PJ;00CG4898-PK;00CG4898-PL	Tm1	FBgn0003721	2b	18	6	12	8.88362	6.25328	11.514	0.880701	up	0.688994
00CG3644-PA;00CG3644-PB	bic	FBgn0000181	1b	21	13	8	10.6124	13.5488	7.67598	-0.819739	down	0.692855
00CG3609-PA	CG3609	FBgn0031418	1a	10	3	7	4.92156	3.12664	6.71648	1.10309	up	0.69312
00CG4371-PA	GstD7	FBgn0010043	1a	10	3	7	4.92156	3.12664	6.71648	1.10309	up	0.69312
00CG6409-PA	CG6409	FBgn0036106	1a	10	3	7	4.92156	3.12664	6.71648	1.10309	up	0.69312
00CG8629-PA	CG8629	FBgn0035742	1a	10	3	7	4.92156	3.12664	6.71648	1.10309	up	0.69312
00CG9149-PA	CG9149	FBgn0035203	1a	10	3	7	4.92156	3.12664	6.71648	1.10309	up	0.69312
00CG4390-PA;00CG4390-PB	CG4390	FBgn0038771	2b	10	3	7	4.92156	3.12664	6.71648	1.10309	up	0.69312
0CG11326-PA;0CG11326-PC;0CG11326-PD;0CG11326-PE;0CG11326-PF	Tsp	FBgn0031850	2a	10	3	7	4.92156	3.12664	6.71648	1.10309	up	0.69312
0CG17032-PA	CG17032	FBgn0036547	1a	49	18	31	24.2521	18.7598	29.7444	0.664972	up	0.693561
0CG11527-PA	Tig	FBgn0011722	1a	631	365	266	317.817	380.408	255.226	-0.575769	down	0.697239
0CG32031-PA;0CG32031-PB;0CG32031-PC;0CG32031-PD;0CG32031-PE;0CG32031-PF	Argk	FBgn0000116	2b	361	207	154	181.75	215.738	147.763	-0.545999	down	0.701305
00CG9027-PA;00CG9027-PB;00CG9027-PC;00CG9027-PD	Sod3	FBgn0033631	2b	23	8	15	11.3651	8.3377	14.3925	0.787592	up	0.701325
00CG2852-PA	CG2852	FBgn0034753	1a	58	34	24	29.2316	35.4352	23.0279	-0.621799	down	0.703429
0CG10602-PA;0CG10602-PB;0CG10602-PC;0CG10602-PD	CG10602	FBgn0032721	2b	51	19	32	25.253	19.802	30.7039	0.632774	up	0.706561
0CG14984-PB	CG14984	FBgn0035480	1a	16	10	6	8.08955	10.4221	5.75698	-0.856265	down	0.707408
00CG4265-PA	Uch	FBgn0010288	1a	4	3	1	2.04307	3.12664	0.959497	-1.70426	down	0.713869
00CG5266-PA	Pros25	FBgn0086134	1a	4	3	1	2.04307	3.12664	0.959497	-1.70426	down	0.713869
00CG7820-PA	CAH1	FBgn0027844	1a	4	3	1	2.04307	3.12664	0.959497	-1.70426	down	0.713869
00CG2986-PA;00CG2986-PB;00CG2986-PE	RpS21	FBgn0015521	2b	4	3	1	2.04307	3.12664	0.959497	-1.70426	down	0.713869
00CG4067-PA;00CG4067-PB;00CG4067-PC;00CG4067-PD	pug	FBgn0020385	2b	4	3	1	2.04307	3.12664	0.959497	-1.70426	down	0.713869
00CG5103-PA;00CG8036-PB;00CG8036-PC;00CG8036-PD	CG5103;CG8036	FBgn0036784;FBgn0037607	3b	4	3	1	2.04307	3.12664	0.959497	-1.70426	down	0.713869
00CG8332-PA;00CG8332-PB	RpS15	FBgn0034138	2b	4	3	1	2.04307	3.12664	0.959497	-1.70426	down	0.713869
00CG9456-PA;00CG9456-PB;00CG9460-PA	Spn1;Spn42De	FBgn0028988;FBgn0033115	3b	4	3	1	2.04307	3.12664	0.959497	-1.70426	down	0.713869
0CG14476-PA;0CG14476-PB;0CG14476-PC;0CG14476-PD;0CG14476-PE	CG14476	FBgn0027588	1b	121	47	74	59.9934	48.984	71.0028	0.535566	up	0.715501
0CG11314-PA	Npc2g	FBgn0039800	1a	62	36	26	31.2333	37.5197	24.9469	-0.588784	down	0.716494
00CG8157-PA	CG8157	FBgn0034010	1a	87	50	37	43.806	52.1106	35.5014	-0.553702	down	0.719609
0CG32521-PA;0CG32521-PB	CG32521	FBgn0052521	1b	20	7	13	9.88448	7.29549	12.4735	0.773786	up	0.721005
00CG7123-PA;00CG7123-PB	LanB1	FBgn0261800	1b	25	15	10	12.6141	15.6332	9.59497	-0.704261	down	0.725992
0CG11400-PA	CG11400	FBgn0034198	1a	25	9	16	12.3659	9.37991	15.352	0.710776	up	0.726308
00CG6342-PA	Irp-1B	FBgn0024957	1a	7	2	5	3.44096	2.08443	4.79749	1.20263	up	0.728565
00CG6523-PA	CG6523	FBgn0032509	1a	7	2	5	3.44096	2.08443	4.79749	1.20263	up	0.728565
0CG10146-PA;0CG18372-PA	AttA;AttB	FBgn0012042;FBgn0041581	3b	7	2	5	3.44096	2.08443	4.79749	1.20263	up	0.728565
00CG5896-PA;00CG5896-PB	grass	FBgn0039494	2b	18	11	7	9.09041	11.4643	6.71648	-0.771376	down	0.728924
00CG6199-PA;00CG6199-PB	Plod	FBgn0036147	1b	11	7	4	5.56674	7.29549	3.83799	-0.926654	down	0.731714
00CG1913-PA;00CG2512-PA;00CG2512-PB	alphaTub84B;alphaTub84D	FBgn0003884;FBgn0003885	3b	11	7	4	5.56674	7.29549	3.83799	-0.926654	down	0.731714
00CG4104-PA	Tps1	FBgn0027560	1a	12	4	8	5.92241	4.16885	7.67598	0.880701	up	0.742355
0CG10160-PA	ImpL3	FBgn0001258	1a	116	46	70	57.5533	47.9418	67.1648	0.486422	up	0.743484
0CG17633-PA	CG17633	FBgn0032144	1a	20	12	8	10.0913	12.5066	7.67598	-0.704261	down	0.746602
00CG9928-PA	CG9928	FBgn0032472	1a	41	16	25	20.3314	16.6754	23.9874	0.524557	up	0.772027
00CG4147-PA;00CG4147-PB;00CG4147-PC;00CG4147-PD	Hsc70-3	FBgn0001218	1b	6	4	2	3.04392	4.16885	1.91899	-1.1193	down	0.776228
00CG4800-PA	Tctp	FBgn0037874	1a	6	4	2	3.04392	4.16885	1.91899	-1.1193	down	0.776228
0CG13389-PA;0CG13389-PB	RpS13	FBgn0010265	1b	6	4	2	3.04392	4.16885	1.91899	-1.1193	down	0.776228
0CG14419-PA	CG14419	FBgn0029639	1a	6	4	2	3.04392	4.16885	1.91899	-1.1193	down	0.776228
0CG17244-PA	CG17244	FBgn0039031	1a	6	4	2	3.04392	4.16885	1.91899	-1.1193	down	0.776228
00CG2168-PA;00CG2168-PB	RpS3A	FBgn0017545	2a	6	4	2	3.04392	4.16885	1.91899	-1.1193	down	0.776228
00CG6588-PA;00CG6588-PB;00CG6588-PC;00CG6588-PD;00CG6588-PE;00CG6588-PF	Fas1	FBgn0262742	2b	6	4	2	3.04392	4.16885	1.91899	-1.1193	down	0.776228
0CG42369-PA	CG42369	FBgn0259715	1a	14	5	9	6.92327	5.21106	8.63548	0.728698	up	0.780137
00CG3523-PA;00CG3523-PB	CG3523	FBgn0027571	2b	492	203	289	244.432	211.569	277.295	0.390291	up	0.788891
00CG8258-PA	CG8258	FBgn0033342	1a	9	3	6	4.44181	3.12664	5.75698	0.880701	up	0.789125
0CG14422-PA	CG14422	FBgn0029645	1a	9	3	6	4.44181	3.12664	5.75698	0.880701	up	0.789125
0CG32793-PA	CG32793	FBgn0052793	1a	9	3	6	4.44181	3.12664	5.75698	0.880701	up	0.789125
0CG34455-PC	CG34455	FBgn0085484	1a	9	3	6	4.44181	3.12664	5.75698	0.880701	up	0.789125
00CG3263-PI;00CG3263-PJ;0CG42341-PM;0CG42341-PN;0CG42341-PO;0CG42341-PP;0CG42341-PQ;0CG42341-PR;0CG42341-PS;0CG42341-PT;0CG42341-PU	Pka-R1	FBgn0259243	3b	9	3	6	4.44181	3.12664	5.75698	0.880701	up	0.789125
00CG3662-PA;00CG3662-PB	CG3662	FBgn0031285	2b	9	3	6	4.44181	3.12664	5.75698	0.880701	up	0.789125
00CG1106-PA;00CG1106-PB;00CG1106-PD;00CG1106-PF;00CG1106-PH	Gel	FBgn0010225	2b	362	150	212	179.873	156.332	203.413	0.379803	up	0.7906
0CG11313-PA	CG11313	FBgn0039798	1a	28	16	12	14.0947	16.6754	11.514	-0.534336	down	0.79342
00CG1707-PA	CG1707	FBgn0033162	1a	4	1	3	1.96035	1.04221	2.87849	1.46566	up	0.794819
00CG4904-PA	Pros35	FBgn0250843	1a	4	1	3	1.96035	1.04221	2.87849	1.46566	up	0.794819
00CG7529-PA	Est-Q	FBgn0037090	1a	4	1	3	1.96035	1.04221	2.87849	1.46566	up	0.794819
0CG11271-PB;0CG11271-PC	RpS12	FBgn0260441	1b	4	1	3	1.96035	1.04221	2.87849	1.46566	up	0.794819
0CG11956-PA;0CG11956-PB;0CG11956-PC	SP1029	FBgn0263236	1b	4	1	3	1.96035	1.04221	2.87849	1.46566	up	0.794819
0CG18779-PA	Lcp65Ag3	FBgn0086611	1a	4	1	3	1.96035	1.04221	2.87849	1.46566	up	0.794819
00CG5353-PA;00CG5353-PB;00CG5353-PC	Aats-thr	FBgn0027081	2b	4	1	3	1.96035	1.04221	2.87849	1.46566	up	0.794819
00CG6904-PA;00CG6904-PB;00CG6904-PC	CG6904	FBgn0038293	2b	4	1	3	1.96035	1.04221	2.87849	1.46566	up	0.794819
00CG9623-PA;00CG9623-PB	if	FBgn0001250	2b	4	1	3	1.96035	1.04221	2.87849	1.46566	up	0.794819
00CG4122-PB;00CG4122-PC;00CG4122-PD;00CG4122-PE;00CG4122-PF;00CG4122-PG;00CG4122-PH;00CG4122-PI	svr	FBgn0004648	2b	8	5	3	4.04478	5.21106	2.87849	-0.856265	down	0.810562
00CG8893-PA;00CG8893-PB	Gapdh2	FBgn0001092	1b	75	41	34	37.6768	42.7307	32.6229	-0.389388	down	0.810803
0CG31821-PA	CG31821	FBgn0051821	1a	68	28	40	33.7809	29.182	38.3799	0.395274	up	0.812082
0CG31150-PA	CG31150	FBgn0051150	1a	301	127	174	149.657	132.361	166.953	0.33496	up	0.813914
00CG4559-PA;00CG4559-PB;00CG4559-PC	Idgf3	FBgn0020414	1b	96	40	56	47.7102	41.6885	53.7318	0.366128	up	0.815263
00CG8029-PA;00CG8029-PB	VhaAC45	FBgn0262515	1b	21	12	9	10.571	12.5066	8.63548	-0.534336	down	0.816781
00CG1857-PA	nec	FBgn0002930	1a	84	35	49	41.7464	36.4774	47.0154	0.366128	up	0.819837
00CG3937-PA;00CG3937-PB;00CG3937-PF;00CG3937-PG;00CG3937-PH	cher	FBgn0014141	2b	85	46	39	42.6811	47.9418	37.4204	-0.357459	down	0.823427
00CG8280-PA;00CG8280-PB	Ef1alpha48D	FBgn0000556	1b	308	131	177	153.18	136.53	169.831	0.314884	up	0.825306
00CG2827-PA	Tal	FBgn0023477	1a	11	4	7	5.44267	4.16885	6.71648	0.688056	up	0.829299
00CG7465-PA	CG7465	FBgn0035551	1a	11	4	7	5.44267	4.16885	6.71648	0.688056	up	0.829299
0CG13224-PA	Cpr47Eb	FBgn0033598	1a	11	4	7	5.44267	4.16885	6.71648	0.688056	up	0.829299
0CG31884-PA;0CG31884-PB	Trx-2	FBgn0040070	1b	11	4	7	5.44267	4.16885	6.71648	0.688056	up	0.829299
00CG7808-PC	RpS8	FBgn0039713	1a	10	6	4	5.04563	6.25328	3.83799	-0.704261	down	0.831903
0CG18773-PA;0CG32400-PA	Lcp65Ab2;Lcp65Ab1	FBgn0020643;FBgn0020644	3a	124	53	71	61.6808	55.2373	68.1243	0.302528	up	0.841452
0CG31839-PA	nimB2	FBgn0028543	1a	29	16	13	14.5744	16.6754	12.4735	-0.418859	down	0.845142
00CG6341-PA	Ef1beta	FBgn0028737	1a	12	7	5	6.04649	7.29549	4.79749	-0.604726	down	0.845989
00CG4475-PA	Idgf2	FBgn0020415	1a	135	58	77	67.1648	60.4483	73.8813	0.289507	up	0.846392
00CG4843-PA;00CG4843-PB;00CG4843-PC	Tm2	FBgn0004117	2b	34	14	20	16.8905	14.591	19.1899	0.395274	up	0.847148
0CG15828-PA;0CG15828-PB	CG15828	FBgn0032136	2b	700	369	331	351.085	384.576	317.594	-0.276089	down	0.853684
0CG18594-PA	Pebp1	FBgn0038973	1a	33	18	15	16.5761	18.7598	14.3925	-0.382333	down	0.854053
0CG10527-PA	CG10527	FBgn0034583	1a	20	8	12	9.92583	8.3377	11.514	0.465664	up	0.854117
0CG11198-PA;0CG11198-PB;0CG11198-PC;0CG11198-PD	ACC	FBgn0033246	2b	20	8	12	9.92583	8.3377	11.514	0.465664	up	0.854117
00CG4696-PA;00CG4696-PB	Mp20	FBgn0002789	1b	91	39	52	45.2701	40.6463	49.8939	0.295739	up	0.855014
0CG33103-PA;0CG33103-PB;0CG33103-PD	Ppn	FBgn0003137	2a	14	8	6	7.04734	8.3377	5.75698	-0.534336	down	0.8568
0CG10596-PA;0CG10596-PB;0CG10596-PC	Msr-110	FBgn0015766	2b	13	5	8	6.44352	5.21106	7.67598	0.558773	up	0.858707
00CG6917-PA	Est-6	FBgn0000592	1a	197	86	111	98.0672	89.6303	106.504	0.248852	up	0.863505
00CG7997-PA;00CG7997-PB	CG7997	FBgn0034117	1b	29	12	17	14.409	12.5066	16.3115	0.383201	up	0.863571
00CG2044-PA	Lcp4	FBgn0002535	1a	39	21	18	19.5787	21.8865	17.271	-0.341691	down	0.863929
0CG18477-PA;0CG31780-PB	CG18477;CG31780	FBgn0028864;FBgn0051780	3a	16	9	7	8.0482	9.37991	6.71648	-0.481869	down	0.865321
00CG9364-PA;00CG9364-PB;00CG9364-PC;00CG9364-PD;00CG9364-PE;00CG9364-PF	Treh	FBgn0003748	2b	16	9	7	8.0482	9.37991	6.71648	-0.481869	down	0.865321
00CG5023-PA	CG5023	FBgn0038774	1a	6	2	4	2.96121	2.08443	3.83799	0.880701	up	0.865442
00CG7105-PA	Proct	FBgn0045038	1a	6	2	4	2.96121	2.08443	3.83799	0.880701	up	0.865442
0CG17919-PA	CG17919	FBgn0037433	1a	6	2	4	2.96121	2.08443	3.83799	0.880701	up	0.865442
00CG1354-PA;00CG1354-PB;00CG1354-PC;00CG1354-PD	CG1354	FBgn0030151	2b	6	2	4	2.96121	2.08443	3.83799	0.880701	up	0.865442
00CG3139-PA;00CG3139-PB;00CG3139-PC	Syt1	FBgn0004242	2a	6	2	4	2.96121	2.08443	3.83799	0.880701	up	0.865442
00CG1106-PB;00CG1106-PD;00CG1106-PF;00CG1106-PH	Gel	FBgn0010225	2a	95	50	45	47.644	52.1106	43.1774	-0.271302	down	0.866567
00CG5362-PA	Mdh1	FBgn0262782	1a	41	22	19	20.5796	22.9287	18.2304	-0.330803	down	0.866703
00CG3246-PA	CG3246	FBgn0031538	1a	106	46	60	52.7558	47.9418	57.5698	0.26403	up	0.86774
00CG4408-PA	CG4408	FBgn0039073	1a	74	39	35	37.1143	40.6463	33.5824	-0.275418	down	0.871875
0CG12582-PA;0CG12582-PB	CG12582	FBgn0037215	2b	15	6	9	7.44438	6.25328	8.63548	0.465664	up	0.881638
00CG3481-PC;00CG3481-PE;00CG3481-PF;00CG3481-PH;00CG3481-PI	Adh	FBgn0000055	1b	262	116	146	130.492	120.897	140.087	0.212545	up	0.88317
00CG4847-PA;00CG4847-PB;00CG4847-PC;00CG4847-PD;00CG4847-PE	CG4847	FBgn0034229	2b	24	13	11	12.0516	13.5488	10.5545	-0.360307	down	0.886114
00CG4974-PA	dally	FBgn0263930	1a	26	14	12	13.0525	14.591	11.514	-0.341691	down	0.889317
00CG1883-PA;00CG1883-PB;00CG1883-PC;00CG1883-PD	RpS7	FBgn0039757	2b	35	15	20	17.4116	15.6332	19.1899	0.295739	up	0.894006
00CG4087-PA	RpLP1	FBgn0002593	1a	30	16	14	15.0542	16.6754	13.433	-0.311944	down	0.894325
0CG14629-PA	CG14629	FBgn0040398	1a	291	130	161	144.983	135.488	154.479	0.18925	up	0.896511
00CG5080-PA;00CG5080-PB	CG5080	FBgn0031313	1b	36	19	17	18.0567	19.802	16.3115	-0.279764	down	0.899417
00CG3195-PA;00CG3195-PB;00CG3195-PC	RpL12	FBgn0034968	1b	17	7	10	8.44523	7.29549	9.59497	0.395274	up	0.899946
0CG11064-PA	Rfabg	FBgn0087002	1a	14383	6407	7976	7165.2	6677.46	7652.95	0.196717	up	0.901159
0CG10363-PA	TepIV	FBgn0041180	1a	1199	536	663	597.386	558.626	636.147	0.187477	up	0.9018
00CG2207-PA;00CG2207-PB;00CG2207-PF	Df31	FBgn0022893	1b	37	16	21	18.4124	16.6754	20.1494	0.273018	up	0.902133
00CG1721-PA;00CG1721-PB;00CG1721-PC	Pglym78	FBgn0014869	1b	42	22	20	21.0593	22.9287	19.1899	-0.256802	down	0.903136
00CG2297-PA	Obp44a	FBgn0033268	1a	149	76	73	74.6257	79.2082	70.0433	-0.177402	down	0.908179
0CG40160-PA;0CG40160-PB;0CG40160-PC	CG40160	FBgn0058160	2b	32	14	18	15.931	14.591	17.271	0.243271	up	0.92493
0CG33138-PA	CG33138	FBgn0053138	1a	10	4	6	4.96292	4.16885	5.75698	0.465664	up	0.930532
0CG10625-PH;0CG10625-PI;0CG10625-PJ	CG10625	FBgn0035612	2a	117	59	58	58.5707	61.4905	55.6508	-0.143961	down	0.932116
00CG5154-PA	Idgf5	FBgn0064237	1a	57	29	28	28.545	30.2242	26.8659	-0.169925	down	0.936479
00CG9889-PA	yellow-d	FBgn0041712	1a	36	16	20	17.9327	16.6754	19.1899	0.202629	up	0.938751
00CG9331-PA;00CG9331-PB;00CG9331-PC;00CG9331-PD;00CG9331-PE;0CG31674-PA	CG9331;CG31674	FBgn0032889;FBgn0051674	3b	62	28	34	30.9024	29.182	32.6229	0.160809	up	0.939038
00CG6598-PA	Fdh	FBgn0011768	1a	33	17	16	16.5348	17.7176	15.352	-0.206762	down	0.940531
0CG15209-PA	CG15209	FBgn0030237	1a	29	15	14	14.5331	15.6332	13.433	-0.218835	down	0.941635
00CG5527-PA	CG5527	FBgn0039564	1a	25	13	12	12.5314	13.5488	11.514	-0.234776	down	0.942792
00CG4145-PA;00CG4145-PB;00CG4145-PC	Cg25C	FBgn0000299	1b	38	17	21	18.9335	17.7176	20.1494	0.185556	up	0.944707
00CG5397-PA	CG5397	FBgn0031327	1a	38	17	21	18.9335	17.7176	20.1494	0.185556	up	0.944707
00CG8922-PA	RpS5a	FBgn0002590	1a	19	10	9	9.5288	10.4221	8.63548	-0.271302	down	0.944794
0CG10045-PA;0CG10045-PB	GstD1	FBgn0001149	1b	15	8	7	7.52709	8.3377	6.71648	-0.311944	down	0.946573
0CG10724-PA;0CG10724-PB	flr	FBgn0260049	2b	15	8	7	7.52709	8.3377	6.71648	-0.311944	down	0.946573
0CG13324-PA	CG13324	FBgn0033789	1a	13	7	6	6.52624	7.29549	5.75698	-0.341691	down	0.947758
00CG3777-PA;00CG3777-PB;00CG3777-PC	CG3777	FBgn0024989	1b	12	5	7	5.96377	5.21106	6.71648	0.366128	up	0.948401
00CG4535-PA	FKBP59	FBgn0029174	1a	12	5	7	5.96377	5.21106	6.71648	0.366128	up	0.948401
0CG10533-PA	Lcp65Af	FBgn0020639	1a	9	5	4	4.52453	5.21106	3.83799	-0.441227	down	0.951179
0CG18777-PA;0CG34270-PA	Cpr65Ax2;Cpr65Ax1	FBgn0042118;FBgn0086900	3a	9	5	4	4.52453	5.21106	3.83799	-0.441227	down	0.951179
0CG11670-PD;0CG11670-PE	CG11670	FBgn0038114	2b	9	5	4	4.52453	5.21106	3.83799	-0.441227	down	0.951179
00CG5502-PA	RpL4	FBgn0003279	1a	7	4	3	3.52367	4.16885	2.87849	-0.534336	down	0.953098
00CG5506-PA	CG5506	FBgn0036766	1a	7	4	3	3.52367	4.16885	2.87849	-0.534336	down	0.953098
00CG8510-PA	Cpr49Af	FBgn0033729	1a	7	4	3	3.52367	4.16885	2.87849	-0.534336	down	0.953098
00CG9372-PA	CG9372	FBgn0036891	1a	7	4	3	3.52367	4.16885	2.87849	-0.534336	down	0.953098
0CG10576-PA	CG10576	FBgn0035630	1a	7	4	3	3.52367	4.16885	2.87849	-0.534336	down	0.953098
0CG12055-PA;0CG12055-PB	Gapdh1	FBgn0001091	1b	7	4	3	3.52367	4.16885	2.87849	-0.534336	down	0.953098
00CG8050-PA	Cys	FBgn0004629	1a	206	102	104	103.047	106.306	99.7877	-0.0912846	down	0.954685
00CG1782-PA	Uba1	FBgn0023143	1a	5	3	2	2.52282	3.12664	1.91899	-0.704261	down	0.955719
00CG2846-PA	CG2846	FBgn0014930	1a	5	3	2	2.52282	3.12664	1.91899	-0.704261	down	0.955719
00CG4170-PA;00CG4170-PB;00CG4170-PC;00CG4170-PD	vig	FBgn0024183	1b	5	3	2	2.52282	3.12664	1.91899	-0.704261	down	0.955719
00CG5164-PA	GstE1	FBgn0034335	1a	5	3	2	2.52282	3.12664	1.91899	-0.704261	down	0.955719
00CG7935-PA	msk	FBgn0026252	1a	5	3	2	2.52282	3.12664	1.91899	-0.704261	down	0.955719
00CG8444-PA	VhaM8.9	FBgn0037671	1a	5	3	2	2.52282	3.12664	1.91899	-0.704261	down	0.955719
00CG9553-PA;00CG9553-PB;00CG9553-PC;00CG9553-PD	chic	FBgn0000308	1b	5	3	2	2.52282	3.12664	1.91899	-0.704261	down	0.955719
0CG14567-PA	CG14567	FBgn0037126	1a	5	3	2	2.52282	3.12664	1.91899	-0.704261	down	0.955719
0CG17534-PA	GstE9	FBgn0063491	1a	5	3	2	2.52282	3.12664	1.91899	-0.704261	down	0.955719
0CG18815-PA;0CG18815-PB;0CG18815-PC	CG18815	FBgn0042138	1b	5	3	2	2.52282	3.12664	1.91899	-0.704261	down	0.955719
00CG7178-PA;00CG7178-PB;00CG7178-PC;00CG7178-PD;00CG7178-PE;00CG7178-PF;00CG7178-PG	wupA	FBgn0004028	2b	5	3	2	2.52282	3.12664	1.91899	-0.704261	down	0.955719
00CG8649-PA;00CG8649-PC;00CG8649-PD	Fim	FBgn0024238	2b	5	3	2	2.52282	3.12664	1.91899	-0.704261	down	0.955719
00CG1404-PA;00CG1404-PB	ran	FBgn0020255	1b	3	2	1	1.52196	2.08443	0.959497	-1.1193	down	0.958852
00CG1471-PA;00CG1471-PB;00CG1471-PC;00CG1471-PD;00CG1471-PE	CDase	FBgn0039774	1b	3	2	1	1.52196	2.08443	0.959497	-1.1193	down	0.958852
00CG3722-PA	shg	FBgn0003391	1a	3	2	1	1.52196	2.08443	0.959497	-1.1193	down	0.958852
00CG4062-PA;00CG4062-PB	Aats-val	FBgn0027079	1b	3	2	1	1.52196	2.08443	0.959497	-1.1193	down	0.958852
00CG6867-PA	CG6867	FBgn0030887	1a	3	2	1	1.52196	2.08443	0.959497	-1.1193	down	0.958852
00CG8871-PA	Jon25Biii	FBgn0031653	1a	3	2	1	1.52196	2.08443	0.959497	-1.1193	down	0.958852
00CG9327-PA	Pros29	FBgn0261394	1a	3	2	1	1.52196	2.08443	0.959497	-1.1193	down	0.958852
0CG11911-PA	CG11911	FBgn0031249	1a	3	2	1	1.52196	2.08443	0.959497	-1.1193	down	0.958852
0CG12310-PA	CG12310	FBgn0036467	1a	3	2	1	1.52196	2.08443	0.959497	-1.1193	down	0.958852
0CG14990-PA	CG14990	FBgn0035496	1a	3	2	1	1.52196	2.08443	0.959497	-1.1193	down	0.958852
0CG16799-PA	CG16799	FBgn0034538	1a	3	2	1	1.52196	2.08443	0.959497	-1.1193	down	0.958852
0CG31997-PA	CG31997	FBgn0051997	1a	3	2	1	1.52196	2.08443	0.959497	-1.1193	down	0.958852
00CG1910-PA;00CG1910-PB;00CG1910-PC;00CG1910-PD	CG1910	FBgn0022349	2b	3	2	1	1.52196	2.08443	0.959497	-1.1193	down	0.958852
00CG4035-PA;00CG4035-PB;00CG4035-PC;00CG4035-PD;00CG4035-PE;00CG4035-PF;00CG4035-PG	eIF-4E	FBgn0015218	2b	3	2	1	1.52196	2.08443	0.959497	-1.1193	down	0.958852
00CG5468-PA;00CG5476-PA;00CG6447-PA;00CG6447-PB;00CG6452-PA;00CG6478-PA;0CG14240-PA	TwdlM;TwdlN;TwdlL;TwdlO;TwdlB;TwdlP	FBgn0039434;FBgn0039441;FBgn0039437;FBgn0039438;FBgn0039436;FBgn0039435	3b	3	2	1	1.52196	2.08443	0.959497	-1.1193	down	0.958852
00CG7526-PA;00CG7526-PB;00CG7526-PC	frac	FBgn0035798	2b	3	2	1	1.52196	2.08443	0.959497	-1.1193	down	0.958852
0CG31764-PA;0CG31764-PB;0CG31764-PC	vir-1	FBgn0043841	2a	282	139	143	141.038	144.868	137.208	-0.0783687	down	0.960463
00CG8251-PA;00CG8251-PB;00CG8251-PC	Pgi	FBgn0003074	1b	29	13	16	14.4504	13.5488	15.352	0.180261	up	0.961092
00CG1263-PA;00CG1263-PB	RpL8	FBgn0261602	1b	14	6	8	6.96463	6.25328	7.67598	0.295739	up	0.962046
0CG17369-PA;0CG17369-PB	Vha55	FBgn0005671	1b	14	6	8	6.96463	6.25328	7.67598	0.295739	up	0.962046
00CG1865-PA;00CG1865-PB	Spn43Ab	FBgn0024293	1b	133	62	71	66.3707	64.6172	68.1243	0.0762519	up	0.968609
0CG11793-PA	Sod	FBgn0003462	1a	37	17	20	18.4538	17.7176	19.1899	0.115166	up	0.981472
00CG2216-PA;00CG2216-PB;00CG2216-PC;00CG2216-PD	Fer1HCH	FBgn0015222	1b	342	163	179	170.815	169.881	171.75	0.0157887	up	0.995828
0CG11390-PA	PebIII	FBgn0011695	1a	26	13	13	13.0111	13.5488	12.4735	-0.119299	down	0.995954
00CG3066-PA;00CG3066-PB;00CG3066-PC;R0CG4536-PA	Sp7	FBgn0037515	3b	26	13	13	13.0111	13.5488	12.4735	-0.119299	down	0.995954
0CG11395-PA	CG11395	FBgn0034200	1a	128	62	66	63.972	64.6172	63.3268	-0.0291011	down	0.996234
00CG1143-PA	CG1143	FBgn0035359	1a	2	1	1	1.00085	1.04221	0.959497	-0.119299	down	1
00CG1489-PA	Pros45	FBgn0020369	1a	2	1	1	1.00085	1.04221	0.959497	-0.119299	down	1
00CG1591-PA	REG	FBgn0029133	1a	2	1	1	1.00085	1.04221	0.959497	-0.119299	down	1
00CG1621-PA	Coop	FBgn0263240	1a	2	1	1	1.00085	1.04221	0.959497	-0.119299	down	1
00CG1637-PC	CG1637	FBgn0030245	1a	2	1	1	1.00085	1.04221	0.959497	-0.119299	down	1
00CG1915-PC	sls	FBgn0086906	1a	2	1	1	1.00085	1.04221	0.959497	-0.119299	down	1
00CG2331-PA	TER94	FBgn0261014	1a	2	1	1	1.00085	1.04221	0.959497	-0.119299	down	1
00CG2467-PA;00CG2467-PB	pot	FBgn0250871	1b	2	1	1	1.00085	1.04221	0.959497	-0.119299	down	1
00CG2922-PA;00CG2922-PB;00CG2922-PC;00CG2922-PD;00CG2922-PE;00CG2922-PF;00CG2922-PG	exba	FBgn0250753	1b	2	1	1	1.00085	1.04221	0.959497	-0.119299	down	1
00CG2947-PA;00CG2947-PB;0CG32789-PA	HIP-R;HIP	FBgn0029676;FBgn0260484	3a	2	1	1	1.00085	1.04221	0.959497	-0.119299	down	1
00CG3422-PA	Pros28.1	FBgn0004066	1a	3	1	2	1.4806	1.04221	1.91899	0.880701	up	1
00CG3661-PA	RpL23	FBgn0010078	1a	6	3	3	3.00256	3.12664	2.87849	-0.119299	down	1
00CG3760-PB	CG3760	FBgn0022343	1a	2	1	1	1.00085	1.04221	0.959497	-0.119299	down	1
00CG3762-PA;00CG3762-PB;00CG3762-PC	Vha68-2	FBgn0263598	1b	7	3	4	3.48231	3.12664	3.83799	0.295739	up	1
00CG3775-PA	CG3775	FBgn0030425	1a	32	15	17	15.9723	15.6332	16.3115	0.0612733	up	1
00CG3792-PA	CG3792	FBgn0031662	1a	4	2	2	2.00171	2.08443	1.91899	-0.119299	down	1
00CG4254-PA	tsr	FBgn0011726	1a	9	4	5	4.48317	4.16885	4.79749	0.202629	up	1
00CG4269-PA	CG4269	FBgn0034741	1a	4	2	2	2.00171	2.08443	1.91899	-0.119299	down	1
00CG4379-PA;00CG4379-PB;00CG4379-PC	Pka-C1	FBgn0000273	1b	2	1	1	1.00085	1.04221	0.959497	-0.119299	down	1
00CG4422-PA	Gdi	FBgn0004868	1a	8	4	4	4.00342	4.16885	3.83799	-0.119299	down	1
00CG4463-PA	Hsp23	FBgn0001224	1a	2	1	1	1.00085	1.04221	0.959497	-0.119299	down	1
00CG4494-PA	smt3	FBgn0026170	1a	4	2	2	2.00171	2.08443	1.91899	-0.119299	down	1
00CG4561-PA	Aats-tyr	FBgn0027080	1a	5	2	3	2.48146	2.08443	2.87849	0.465664	up	1
00CG4651-PA;00CG4651-PB	RpL13	FBgn0011272	1b	6	3	3	3.00256	3.12664	2.87849	-0.119299	down	1
00CG4670-PA	CG4670	FBgn0033814	1a	35	17	18	17.4943	17.7176	17.271	-0.0368368	down	1
00CG4897-PA	RpL7	FBgn0005593	1a	2	1	1	1.00085	1.04221	0.959497	-0.119299	down	1
00CG4994-PA;00CG4994-PB	Mpcp	FBgn0026409	1b	3	1	2	1.4806	1.04221	1.91899	0.880701	up	1
00CG5269-PA	vib	FBgn0262468	1a	8	4	4	4.00342	4.16885	3.83799	-0.119299	down	1
00CG5499-PA	His2Av	FBgn0001197	1a	4	2	2	2.00171	2.08443	1.91899	-0.119299	down	1
00CG5520-PA	Gp93	FBgn0039562	1a	2	1	1	1.00085	1.04221	0.959497	-0.119299	down	1
00CG5654-PA	yps	FBgn0022959	1a	13	6	7	6.48488	6.25328	6.71648	0.103093	up	1
00CG5920-PA	RpS2	FBgn0004867	1a	4	2	2	2.00171	2.08443	1.91899	-0.119299	down	1
00CG6128-PA;00CG6128-PB	Fuca	FBgn0036169	1b	4	2	2	2.00171	2.08443	1.91899	-0.119299	down	1
00CG6234-PA	CG6234	FBgn0038071	1a	3	1	2	1.4806	1.04221	1.91899	0.880701	up	1
00CG6467-PA	Jon65Aiv	FBgn0250815	1a	30	14	16	14.9715	14.591	15.352	0.0733461	up	1
00CG6510-PA	RpL18A	FBgn0010409	1a	2	1	1	1.00085	1.04221	0.959497	-0.119299	down	1
00CG6639-PA	CG6639	FBgn0032638	1a	2	1	1	1.00085	1.04221	0.959497	-0.119299	down	1
00CG6910-PB	CG6910	FBgn0036262	1a	4	2	2	2.00171	2.08443	1.91899	-0.119299	down	1
00CG7380-PA	baf	FBgn0031977	1a	2	1	1	1.00085	1.04221	0.959497	-0.119299	down	1
00CG7765-PA	Khc	FBgn0001308	1a	4	2	2	2.00171	2.08443	1.91899	-0.119299	down	1
00CG7789-PA	CG7789	FBgn0039698	1a	2	1	1	1.00085	1.04221	0.959497	-0.119299	down	1
00CG7823-PA	RhoGDI	FBgn0036921	1a	6	3	3	3.00256	3.12664	2.87849	-0.119299	down	1
00CG7911-PA;00CG7911-PB	CG7911	FBgn0039735	1b	2	1	1	1.00085	1.04221	0.959497	-0.119299	down	1
00CG7930-PA	TpnC73F	FBgn0010424	1a	2	1	1	1.00085	1.04221	0.959497	-0.119299	down	1
00CG7977-PA	RpL23A	FBgn0026372	1a	2	1	1	1.00085	1.04221	0.959497	-0.119299	down	1
00CG8415-PA	RpS23	FBgn0033912	1a	2	1	1	1.00085	1.04221	0.959497	-0.119299	down	1
00CG8417-PA	CG8417	FBgn0037744	1a	2	1	1	1.00085	1.04221	0.959497	-0.119299	down	1
00CG8582-PA;00CG8582-PB	Sh3beta	FBgn0035772	1b	11	5	6	5.48402	5.21106	5.75698	0.143735	up	1
00CG8627-PA;00CG8627-PB	Dbi	FBgn0010387	1b	8	4	4	4.00342	4.16885	3.83799	-0.119299	down	1
00CG8738-PA	CG8738	FBgn0033321	1a	2	1	1	1.00085	1.04221	0.959497	-0.119299	down	1
00CG9224-PA	sog	FBgn0003463	1a	3	1	2	1.4806	1.04221	1.91899	0.880701	up	1
00CG9282-PA	RpL24	FBgn0032518	1a	6	3	3	3.00256	3.12664	2.87849	-0.119299	down	1
00CG9434-PA	Fst	FBgn0037724	1a	3	1	2	1.4806	1.04221	1.91899	0.880701	up	1
00CG9480-PB	Glycogenin	FBgn0034603	1a	6	3	3	3.00256	3.12664	2.87849	-0.119299	down	1
00CG9734-PA;00CG9734-PB;00CG9734-PC;00CG9734-PD	glob1	FBgn0027657	1b	13	6	7	6.48488	6.25328	6.71648	0.103093	up	1
00CG9782-PA	CG9782	FBgn0030763	1a	4	2	2	2.00171	2.08443	1.91899	-0.119299	down	1
00CG9805-PA	eIF3-S10	FBgn0037249	1a	5	2	3	2.48146	2.08443	2.87849	0.465664	up	1
0CG10071-PA;0CG10071-PB;0CG10071-PC	RpL29	FBgn0016726	1b	8	4	4	4.00342	4.16885	3.83799	-0.119299	down	1
0CG10423-PA	RpS27	FBgn0039300	1a	2	1	1	1.00085	1.04221	0.959497	-0.119299	down	1
0CG10627-PA	nst	FBgn0036298	1a	7	3	4	3.48231	3.12664	3.83799	0.295739	up	1
0CG10863-PA	CG10863	FBgn0027552	1a	20	10	10	10.0085	10.4221	9.59497	-0.119299	down	1
0CG10944-PB	RpS6	FBgn0261592	1a	2	1	1	1.00085	1.04221	0.959497	-0.119299	down	1
0CG11089-PA	CG11089	FBgn0039241	1a	2	1	1	1.00085	1.04221	0.959497	-0.119299	down	1
0CG12131-PA	Adam	FBgn0027619	1a	3	1	2	1.4806	1.04221	1.91899	0.880701	up	1
0CG12171-PA	CG12171	FBgn0037354	1a	32	15	17	15.9723	15.6332	16.3115	0.0612733	up	1
0CG14207-PA	CG14207	FBgn0031037	1a	2	1	1	1.00085	1.04221	0.959497	-0.119299	down	1
0CG14526-PA	CG14526	FBgn0027578	1a	3	1	2	1.4806	1.04221	1.91899	0.880701	up	1
0CG14961-PA	CG14961	FBgn0035439	1a	4	2	2	2.00171	2.08443	1.91899	-0.119299	down	1
0CG15261-PA	UK114	FBgn0086691	1a	4	2	2	2.00171	2.08443	1.91899	-0.119299	down	1
0CG16756-PA	CG16756	FBgn0029765	1a	15	7	8	7.48573	7.29549	7.67598	0.0733461	up	1
0CG17107-PA	CG17107	FBgn0032281	1a	6	3	3	3.00256	3.12664	2.87849	-0.119299	down	1
0CG17725-PA	Pepck	FBgn0003067	1a	17	8	9	8.48659	8.3377	8.63548	0.0506261	up	1
0CG18111-PA	Obp99a	FBgn0039678	1a	2	1	1	1.00085	1.04221	0.959497	-0.119299	down	1
0CG18495-PA;0CG18495-PB;0CG30382-PA	Prosalpha1;CG30382	FBgn0263121;FBgn0050382	3a	5	2	3	2.48146	2.08443	2.87849	0.465664	up	1
0CG18593-PA	viaf	FBgn0036237	1a	2	1	1	1.00085	1.04221	0.959497	-0.119299	down	1
0CG18681-PA	epsilonTry	FBgn0010425	1a	2	1	1	1.00085	1.04221	0.959497	-0.119299	down	1
0CG30359-PA	Mal-A5	FBgn0050359	1a	5	2	3	2.48146	2.08443	2.87849	0.465664	up	1
0CG30499-PA	CG30499	FBgn0050499	1a	3	1	2	1.4806	1.04221	1.91899	0.880701	up	1
0CG31445-PA	CG31445	FBgn0051445	1a	2	1	1	1.00085	1.04221	0.959497	-0.119299	down	1
0CG31558-PA	Obp83g	FBgn0046875	1a	7	3	4	3.48231	3.12664	3.83799	0.295739	up	1
0CG32191-PA	CG32191	FBgn0052191	1a	9	4	5	4.48317	4.16885	4.79749	0.202629	up	1
0CG32412-PA	QC	FBgn0052412	1a	4	2	2	2.00171	2.08443	1.91899	-0.119299	down	1
0CG33307-PA	CG33307	FBgn0053307	1a	315	151	164	157.366	157.374	157.358	-0.000151663	down	1
0CG34026-PA	CG34026	FBgn0054026	1a	5	2	3	2.48146	2.08443	2.87849	0.465664	up	1
0CG42295-PB	lectin-22C	FBgn0259230	1a	17	8	9	8.48659	8.3377	8.63548	0.0506261	up	1
0CG42370-PA	CG42370	FBgn0259716	1a	15	7	8	7.48573	7.29549	7.67598	0.0733461	up	1
00CG1009-PA;00CG1009-PB;00CG1009-PC;00CG1009-PD;00CG1009-PE;00CG1009-PF	Psa	FBgn0261243	2b	3	1	2	1.4806	1.04221	1.91899	0.880701	up	1
00CG1483-PA;00CG1483-PB	Map205	FBgn0002645	2b	2	1	1	1.00085	1.04221	0.959497	-0.119299	down	1
00CG2151-PA;00CG2151-PB;00CG2151-PC;0CG11401-PA	Trxr-1;Trxr-2	FBgn0020653;FBgn0037170	3b	2	1	1	1.00085	1.04221	0.959497	-0.119299	down	1
00CG3359-PB;00CG3359-PC;00CG3359-PD;00CG3359-PE;00CG3359-PF;00CG3359-PG;00CG3359-PH;00CG3359-PI;00CG3359-PJ;00CG3359-PK;00CG3359-PL;00CG3359-PM;00CG3359-PN;00CG3359-PO;00CG3359-PP	mfas	FBgn0260745	2b	17	8	9	8.48659	8.3377	8.63548	0.0506261	up	1
00CG3473-PA;0CG18319-PA;0CG18319-PB	CG3473;ben	FBgn0028913;FBgn0000173	3b	6	3	3	3.00256	3.12664	2.87849	-0.119299	down	1
00CG4001-PA;00CG4001-PB;00CG4001-PC	Pfk	FBgn0003071	2b	10	5	5	5.00427	5.21106	4.79749	-0.119299	down	1
00CG4347-PA;00CG4347-PC	UGP	FBgn0035978	2b	2	1	1	1.00085	1.04221	0.959497	-0.119299	down	1
00CG4365-PA;00CG4365-PB;00CG4365-PC	CG4365	FBgn0037024	2b	3	1	2	1.4806	1.04221	1.91899	0.880701	up	1
00CG4898-PB;00CG4898-PC;00CG4898-PD;00CG4898-PE;00CG4898-PF;00CG4898-PG;00CG4898-PH;00CG4898-PI;00CG4898-PJ;00CG4898-PK	Tm1	FBgn0003721	2a	2	1	1	1.00085	1.04221	0.959497	-0.119299	down	1
00CG5227-PA;00CG5227-PB;00CG5227-PC;00CG5227-PD	sdk	FBgn0021764	2b	5	2	3	2.48146	2.08443	2.87849	0.465664	up	1
00CG5320-PA;00CG5320-PB;00CG5320-PE;00CG5320-PF	Gdh	FBgn0001098	2b	2	1	1	1.00085	1.04221	0.959497	-0.119299	down	1
00CG6134-PA;00CG6134-PB;00CG6134-PC;00CG6134-PD;00CG6134-PE;00CG6134-PF;00CG6134-PI;00CG6134-PJ;00CG6134-PK;00CG6134-PL	spz	FBgn0003495	2a	3	1	2	1.4806	1.04221	1.91899	0.880701	up	1
00CG6148-PA;00CG6148-PB	Past1	FBgn0016693	2b	8	4	4	4.00342	4.16885	3.83799	-0.119299	down	1
00CG6335-PA;00CG6335-PB	Aats-his	FBgn0027087	2b	2	1	1	1.00085	1.04221	0.959497	-0.119299	down	1
00CG7069-PA;00CG7070-PA;00CG7070-PB	CG7069;PyK	FBgn0038952;FBgn0003178	3b	6	3	3	3.00256	3.12664	2.87849	-0.119299	down	1
00CG7283-PA;00CG7283-PC	RpL10Ab	FBgn0036213	2a	3	1	2	1.4806	1.04221	1.91899	0.880701	up	1
00CG7415-PB;00CG7415-PC	DppIII	FBgn0037580	2b	18	9	9	9.00769	9.37991	8.63548	-0.119299	down	1
00CG8632-PA;00CG8632-PB	CG8632	FBgn0033762	2b	2	1	1	1.00085	1.04221	0.959497	-0.119299	down	1
00CG9331-PA;00CG9331-PB;00CG9331-PC;00CG9331-PD;00CG9331-PE	CG9331	FBgn0032889	2b	363	174	189	181.345	181.345	181.345	-1.60171e-16	up	1
0CG10359-PE;0CG10359-PG	CG10359	FBgn0035452	2b	3	1	2	1.4806	1.04221	1.91899	0.880701	up	1
0CG10512-PA;0CG10512-PB;0CG10512-PC;0CG10512-PD	CG10512	FBgn0037057	2b	2	1	1	1.00085	1.04221	0.959497	-0.119299	down	1
0CG14648-PA;0CG14648-PB	lost	FBgn0263594	2b	17	8	9	8.48659	8.3377	8.63548	0.0506261	up	1
0CG17146-PA;0CG17146-PB	Adk1	FBgn0022709	2b	3	1	2	1.4806	1.04221	1.91899	0.880701	up	1
0CG17489-PA;0CG17489-PB;0CG17489-PC	RpL5	FBgn0064225	2a	20	10	10	10.0085	10.4221	9.59497	-0.119299	down	1
0CG17654-PA;0CG17654-PB;0CG17654-PC;0CG17654-PD;0CG17654-PE;R0CG5920-PA	Eno	FBgn0000579	3b	3	1	2	1.4806	1.04221	1.91899	0.880701	up	1
0CG17927-PA;0CG17927-PB;0CG17927-PC;0CG17927-PD;0CG17927-PE;0CG17927-PF;0CG17927-PG;0CG17927-PH;0CG17927-PI;0CG17927-PJ;0CG17927-PK;0CG17927-PL;0CG17927-PM	Mhc	FBgn0264695	2b	45	22	23	22.4986	22.9287	22.0684	-0.0551686	down	1
0CG18734-PA;0CG18734-PB;0CG18734-PC;0CG18734-PD;0CG18734-PE;0CG18734-PF;0CG18734-PG	Fur2	FBgn0004598	2b	5	2	3	2.48146	2.08443	2.87849	0.465664	up	1
0CG33979-PA;0CG33979-PB	capt	FBgn0261458	2b	5	2	3	2.48146	2.08443	2.87849	0.465664	up	1
0CG40160-PA;0CG40160-PB;0CG40160-PC;0CG41243-PA	CG40160;CR41243	FBgn0058160;FBgn0085570	3b	2	1	1	1.00085	1.04221	0.959497	-0.119299	down	1
